# Supplementary material for: Massively parallel analysis of human 3′ UTRs reveals that AU-rich element length and registration predict mRNA destabilization
Source: G3 (Bethesda). 2021 Nov 29;12(1):jkab404. doi: 10.1093/g3journal/jkab404 (PMC8728028; doi:10.1093/g3journal/jkab404)
Supplement: jkab404_Supplementary_Tables [file jkab404_supplementary_tables.zip]

Archive with 13 entries (13 files):
- GENETICS-G3-2021-402854-s26.xlsx
- GENETICS-G3-2021-402854-s27.xlsx
- GENETICS-G3-2021-402854-s28.xlsx
- GENETICS-G3-2021-402854-s29.xlsx
- GENETICS-G3-2021-402854-s30.xlsx
- GENETICS-G3-2021-402854-s31.xlsx
- GENETICS-G3-2021-402854-s32.xlsx
- GENETICS-G3-2021-402854-s33.xlsx
- GENETICS-G3-2021-402854-s34.xlsx
- GENETICS-G3-2021-402854-s35.xlsx
- GENETICS-G3-2021-402854-s36.xlsx
- GENETICS-G3-2021-402854-s37.xlsx
- GENETICS-G3-2021-402854-s38.xlsx
