# Supplementary material for: Massively parallel analysis of human 3′ UTRs reveals that AU-rich element length and registration predict mRNA destabilization
Source: G3 (Bethesda). 2021 Nov 29;12(1):jkab404. doi: 10.1093/g3journal/jkab404 (PMC8728028; doi:10.1093/g3journal/jkab404)
Supplement: jkab404_Supplementary_Tables [file jkab404_supplementary_tables.zip › GENETICS-G3-2021-402854-s26.xlsx]

## Sheet: Sheet1
Table S1. ARE Class and Cluster Definitions From ARED and ARED-Plus
ARED	Motif	Number of 3' UTR Segments	ARED-Plus	Motif	Number of 3' UTR Segments
Class I	AUUUAUUUAUUUAUUUAUUUA allowing 1 mismatch	49	Cluster 5+	+AUUUAUUUAUUUAUUUAUUUA+ allowing 1 mismatch	49
Class II	AUUUAUUUAUUUAUUUA allowing 1 mismatch	93	Cluster 4	AUUUAUUUAUUUAUUUA no mismatches allowed	6
Class III	AUUUAUUUAUUUA allowing 1 mismatch	674	Cluster 3	AUUUAUUUAUUUA no mismatches allowed	110
Class IV	WWA[UUUAUUU]AWW allowing 1 mismatch outside the bracketed core	2157	Cluster 2	W[UAUUUAUUUA]WW or WW[AUUUAUUUAU]W allowing 2 mismatches outside the bracketed core	896
Class V	WWWU[AUUUA]UWWW allowing 1 mismatch outside the bracketed core	6169	Cluster 1	WWWW[AUUUA]WWWW >=2 of positions 3,4,10,11 must be U; only one mismatch allowed at positions 1,2,12,13; and at least one of position 4,10 must be U	4772
AUUUA*	AUUUA	1281	AUUUA*	AUUUA	4590
* Indicates 3' UTR segments containing an AUUUA sequence but not conforming to the class or cluster motifs.
