# Supplementary material for: Massively parallel analysis of human 3′ UTRs reveals that AU-rich element length and registration predict mRNA destabilization
Source: G3 (Bethesda). 2021 Nov 29;12(1):jkab404. doi: 10.1093/g3journal/jkab404 (PMC8728028; doi:10.1093/g3journal/jkab404)
Supplement: jkab404_Supplementary_Tables [file jkab404_supplementary_tables.zip › GENETICS-G3-2021-402854-s27.xlsx]

## Sheet: Sheet1
Table S2. Correlation Between Predicted and Actual Gene Expression for Jurkat T Cell Fast-UTR Results
N	Steady State Correlation	mRNA Stability Correlation
1	0.3660	0.1137
2	0.3820	0.1417
3	0.3825	0.1705
4	0.3839	0.1708
5	0.3840	0.1736
6	0.3843	0.1736
7	0.3843	0.1734
