# Supplementary material for: Massively parallel analysis of human 3′ UTRs reveals that AU-rich element length and registration predict mRNA destabilization
Source: G3 (Bethesda). 2021 Nov 29;12(1):jkab404. doi: 10.1093/g3journal/jkab404 (PMC8728028; doi:10.1093/g3journal/jkab404)
Supplement: jkab404_Supplementary_Tables [file jkab404_supplementary_tables.zip › GENETICS-G3-2021-402854-s28.xlsx]

## Sheet: Sheet1
Table S3. Lasso Amplitudes of the 20 Most Positive and Negative 5-Mers for mRNA Stability in Jurkat Cells
Most Positive 5-Mers	Lasso Amplitude	Number of Observations	RBP Motifs Containing the Given 5-Mer
GCUUU	0.0090	7883
ACCCC	0.0078	2730	G3BP1, RBMX
AUCGC	0.0076	469
CCCAC	0.0074	3440	G3BP1, RBMX
AGCGA	0.0070	715	ZC3H10
UUAGA	0.0065	6602
UACGC	0.0064	401	G3BP1
GUAGU	0.0064	3598	RBM28, SNRPA
CCAUU	0.0064	5505	PCBP1, IGF2BP1, IGF2BP2, IGF2BP3, RBMX
CCAAC	0.0062	2480	hnRNPK, PCBP1, RBMX
UGGCA	0.0061	4500	SAMD4A
UAGUC	0.0060	2654	SNRPA
CGGCA	0.0060	689	G3BP1
CUUAU	0.0057	6437
CAUCA	0.0055	6678	YB-1, IGF2BP1, IGF2BP2
UGGUA	0.0054	4106	SAMD4A
CUCCC	0.0054	5202	PCBP2, ELAVL4, RBMX
CGUAU	0.0052	993
UCCCC	0.0049	4029	ELAVL4, RBMX
CCGAA	0.0047	489	NCL, TRA2B
UUGUC	0.0047	4989
CCCGC	0.0046	882	G3BP1, RBMX
CCGCU	0.0044	649	MBNL1
GGUAG	0.0043	2430
GCAGU	0.0042	4689	SNRPA
CUGUC	0.0041	5015
UUAGG	0.0039	3964	ZRANB2, HNRNPA1L2
ACAUC	0.0039	3635	YB-1, YBX2, IGF2BP1, IGF2BP2
CACGC	0.0038	847	G3BP1
UGUCC	0.0038	3990
Most Negative 5-Mers	Lasso Amplitude	Number of Observations	RBP Motifs Containing the Given 5-Mer
CACUA	-0.0194	3165	QKI
ACACU	-0.0187	4478	IGF2BP2, IGF2BP3
CGCGG	-0.0166	227	RBM4
UGCAC	-0.0161	3920	SNRPA
AGACU	-0.0156	4563	SRSF7, RBM3
GGACG	-0.0132	513
GAACU	-0.0120	4799	IGF2BP2, TRA2B
AUUUA	-0.0120	26795	ZFP36, KHSRP, ELAVL2
GGUGC	-0.0120	2724	FUS
GUCGA	-0.0119	319
GGACA	-0.0116	3214	FMR1, SRSF1, SRSF9
UGACU	-0.0115	5498
ACCUC	-0.0115	3865	ZFP36, TIAL1
CGGGC	-.0100	679	SAMD4A
CGUUC	-0.0099	545	ZNF638
GCCGG	-0.0099	803
GUACA	-0.0095	4180	PUM1, PUM2
GACGC	-0.0093	460
GACAU	-0.0093	4038	IGF2BP1, IGF2BP2
UCGAU	-0.0091	520
CGCGU	-0.0086	175
GCACU	-0.0083	3872	IGF2BP2
ACUUU	-0.0079	11306	ZFP36, RTBP1, RBM41
ACUGG	-0.0073	3957
ACGUU	-0.0072	1315	ANKHD1
CGGUU	-.0070	585
GACUC	-0.0069	2599
UGGAC	-0.0069	3082	EIF4B, SAMD4A
AAACU	-0.0069	8985	IGF2BP2, IGF2BP3, RBM3
GGGGC	-0.0064	2594
5-mer motifs were found within previously defined RBP motifs as listed at http://cisbp-rna.ccbr.utoronto.ca/ (directly identified motifs only).
5-mers listed above were compared to 3'UTR motifs recognized by the most frequently occuring miRNAs (listed in Table S9); none of these miRNA motifs contained any of the 5-mers listed above.
