# Supplementary material for: Massively parallel analysis of human 3′ UTRs reveals that AU-rich element length and registration predict mRNA destabilization
Source: G3 (Bethesda). 2021 Nov 29;12(1):jkab404. doi: 10.1093/g3journal/jkab404 (PMC8728028; doi:10.1093/g3journal/jkab404)
Supplement: jkab404_Supplementary_Tables [file jkab404_supplementary_tables.zip › GENETICS-G3-2021-402854-s29.xlsx]

## Sheet: Sheet1
Table S4. Lasso Amplitudes of ARE, ARE-Like, and Other Sequences in Jurkat Cells
ARE-like 5-Mer	Lasso Amplitude	Number of Observations	ARE-like 5-Mer	Lasso Amplitude	Number of Observations
AUUUA	-0.0124	26795	UUACU	0.0020	7679
UUUAU	-0.0047	33724	UUAGU	0.0004	6432
UUAUU	-0.0059	229978	UAUCU	0.0010	14194
UAUUU	-0.0060	39915	UAUGU	-0.0020	16635
			AUUCA	0	7777
CUAUU	0	8989	AUUGA	0	6574
GUAUU	0	10421	UUUCU	0	18378
CAUUU	0.0025	14630	UUUGU	0	17396
GAUUU	0	8916
CUUUA	0	9437	UAUUC	0	7172
GUUUA	0	8281	UAUUG	0	7817
CUUAU	0.0057	6437	AUUUC	0	10537
GUUAU	0	6332	AUUUG	0.0004	12133
			UUUAC	0.0017	8342
UCAUU	0.0010	10118	UUUAG	0.0028	8932
UGAUU	0.0013	8218	UUAUC	0.0015	7780
UCUUU	0.0008	13822	UUAUG	0	8588
UGUUU	0	19287
ACUUA	0	6003
AGUUA	0	6075
UCUAU	0	15788
UGUAU	-0.0004	16246
UUCUU	0	13801
UUGUU	0	13730
UACUU	0	8249		Other 5-Mers
UAGUU	0.0030	6627
AUCUA	0	15882	AAAAA	0.0005	25485
AUGUA	0	16224	UUUUU	0.0005	46292
UUCAU	0.0008	10860	CCCCC	0.0025	3097
UUGAU	0.0030	7393	GGGGG	0.0008	3140
