# Supplementary material for: Massively parallel analysis of human 3′ UTRs reveals that AU-rich element length and registration predict mRNA destabilization
Source: G3 (Bethesda). 2021 Nov 29;12(1):jkab404. doi: 10.1093/g3journal/jkab404 (PMC8728028; doi:10.1093/g3journal/jkab404)
Supplement: jkab404_Supplementary_Tables [file jkab404_supplementary_tables.zip › GENETICS-G3-2021-402854-s30.xlsx]

## Sheet: Sheet1
Table S5. Out-Of-Chromosome Correlations Between Predictions and Measured Data for Several ARE Categories or Simple Prediction Methods
#	Category or Method	1. Steady-State Expression	2. Stability	3. Change in Steady State	4. Change in Stability
i	ARED	0.07	0.23	0.11	0.30
ii	ARED-Plus	0.09	0.21	0.14	0.29
iii	AREScore	0.09	0.22	-0.04	-0.01
iv	Naïve Pentamers	0.08	0.20	0.12	0.28
v	Naïve Pentamers + 1 Mismatch	0.07	0.24	0.10	0.28
vi	Naïve AUUUA Count	0.06	0.18	0.06	0.17
vii	Naïve Effective Length Pentamers	0.11	0.30	0.15	0.35
viii	17x4 values of {Length, Registration}	0.13	0.31	0.15	0.36
ix	Effective Length (nt) (Length + Registration)	0.14	0.31	0.16	0.37
x	Effective Length (nt) (Ending Registration)	0.13	0.29	0.15	0.36
xi	3 Parameter Regression	0.12	0.29	0.16	0.37
xii	2 Parameter Regression	0.12	0.30	0.16	0.36
xiii	Effective Length (nt) Allowing 1 Mismatch	0.08	0.24	0.09	0.30
xiv	Lasso K-Mer Regression	0.26	0.49	0.13	0.34
