# Supplementary material for: Massively parallel analysis of human 3′ UTRs reveals that AU-rich element length and registration predict mRNA destabilization
Source: G3 (Bethesda). 2021 Nov 29;12(1):jkab404. doi: 10.1093/g3journal/jkab404 (PMC8728028; doi:10.1093/g3journal/jkab404)
Supplement: jkab404_Supplementary_Tables [file jkab404_supplementary_tables.zip › GENETICS-G3-2021-402854-s31.xlsx]

## Sheet: Sheet1
Table S6. Out-of-Chromosome Correlations Between Predictions and Measured Data for Beas2B
#	Category or Method	1. Steady-State Expression	2. Stability	3. Change in Steady State	4. Change in Stability
i	ARED	0.16	0.37	0.19	0.47
ii	ARED-Plus	0.19	0.40	0.20	0.48
iii	AREScore	0.16	0.35	-0.08	-0.18
iv	Naïve Pentamers	0.14	0.35	0.16	0.46
v	Naïve Pentamers + 1 Mismatch	0.17	0.34	0.18	0.47
vi	Naïve AUUUA Count	0.11	0.21	0.11	0.26
vii	Naïve Effective Length Pentamers	0.18	0.42	0.20	0.51
viii	17x4 values of {Length, Registration}	0.20	0.41	0.18	0.50
ix	Effective Length (nt) (Length + Registration)	0.22	0.43	0.21	0.52
x	Effective Length (nt) (Ending Registration)	0.21	0.41	0.21	0.51
xi	3 Parameter Regression	0.22	0.43	0.20	0.52
xii	2 Parameter Regression	0.21	0.41	0.20	0.49
xiii	Effective Length (nt) Allowing 1 Mismatch	0.08	0.29	0.08	0.24
xiv	Lasso K-Mer Regression	0.22	0.52	0.12	0.36
xv	Lasso K-Mer Jurkat --> Beas2B	0.20	0.51	0.14	0.36
xvi	Lasso K-Mer Beas2B --> Jurkat	0.14	0.39	0.08	0.24
