# Supplementary material for: Massively parallel analysis of human 3′ UTRs reveals that AU-rich element length and registration predict mRNA destabilization
Source: G3 (Bethesda). 2021 Nov 29;12(1):jkab404. doi: 10.1093/g3journal/jkab404 (PMC8728028; doi:10.1093/g3journal/jkab404)
Supplement: jkab404_Supplementary_Tables [file jkab404_supplementary_tables.zip › GENETICS-G3-2021-402854-s32.xlsx]

## Sheet: Sheet1
Table S7. Pearson Correlation Between Prediction Method and t1/2 For Full Length UTRs in Tani et al and Dölken et al.
Method	Tani et al	Dolken et al DG75-eGFP	Dolken et al DG75-10/12	Dolken et al BCBL-1
AREScore	-0.12	-0.24	-0.27	-0.3
Effective Length	-0.09	-0.26	-0.27	-0.28
Total Effective Length	-0.12	-0.25	-0.27	-0.31
