# Supplementary material for: Massively parallel analysis of human 3′ UTRs reveals that AU-rich element length and registration predict mRNA destabilization
Source: G3 (Bethesda). 2021 Nov 29;12(1):jkab404. doi: 10.1093/g3journal/jkab404 (PMC8728028; doi:10.1093/g3journal/jkab404)
Supplement: jkab404_Supplementary_Tables [file jkab404_supplementary_tables.zip › GENETICS-G3-2021-402854-s33.xlsx]

## Sheet: Sheet1
Table S8. miRNA Profiling of Beas2B and Jurkat Cells (Reads and Reads Per Million) From Zhao et al (2014)
miR	Beas2B	Jurkat	Beas2B.RPM	Jurkat.RPM
hsa-miR-22-3p	628267	70781	196670	6777.8
hsa-miR-21-5p	532810	49070	166789	4698.8
hsa-miR-191-5p	220117	1140321	68904.6	109194
hsa-miR-30a-5p	216098	117	67646.6	11.2
hsa-miR-16-5p	168628	561966	52786.7	53812.4
hsa-miR-92a-3p	94046	1843992	29439.8	176576
hsa-miR-182-5p	87802	548537	27485.2	52526.4
hsa-miR-92b-3p	79708	116729	24951.5	11177.7
hsa-miR-26a-5p	70802	150644	22163.6	14425.3
hsa-miR-30d-5p	67907	151717	21257.4	14528
hsa-miR-181a-5p	55672	2413323	17427.4	231093
hsa-miR-25-3p	45465	235217	14232.2	22523.8
hsa-let-7i-5p	44867	85081	14045	8147.1
hsa-miR-151a-3p	37482	5720	11733.2	547.7
hsa-miR-28-3p	37027	103834	11590.8	9942.9
hsa-miR-125a-5p	33927	1183	10620.4	113.3
hsa-miR-99b-5p	33869	948	10602.2	90.8
hsa-miR-21-3p	33364	2962	10444.1	283.6
hsa-miR-186-5p	28982	178742	9072.4	17115.9
hsa-miR-30e-5p	28759	140036	9002.6	13409.5
hsa-miR-222-3p	28161	19652	8815.4	1881.8
hsa-miR-30c-5p	27449	58315	8592.5	5584.1
hsa-miR-146a-5p	23186	355	7258.1	34
hsa-miR-221-3p	22840	9970	7149.8	954.7
hsa-let-7g-5p	21417	92375	6704.3	8845.6
hsa-miR-27b-3p	20195	6271	6321.8	600.5
hsa-miR-155-5p	20175	19	6315.5	1.8
hsa-miR-151a-5p	19954	3895	6246.3	373
hsa-miR-148a-3p	18040	563542	5647.2	53963.3
hsa-miR-127-3p	16813	19	5263.1	1.8
hsa-miR-941	15687	28514	4910.6	2730.4
hsa-miR-98-5p	15146	90569	4741.3	8672.6
hsa-miR-210	14399	1747	4507.4	167.3
hsa-miR-93-5p	11820	77149	3700.1	7387.6
hsa-miR-130a-3p	11386	316	3564.2	30.3
hsa-miR-24-3p	10916	1437	3417.1	137.6
hsa-miR-30b-5p	8644	16828	2705.9	1611.4
hsa-miR-423-3p	8376	24759	2622	2370.9
hsa-miR-192-5p	8336	27753	2609.5	2657.6
hsa-let-7a-5p	8329	13677	2607.3	1309.7
hsa-miR-148b-3p	8299	21652	2597.9	2073.3
hsa-miR-183-5p	8014	63194	2508.7	6051.3
hsa-miR-484	8009	21510	2507.1	2059.7
hsa-let-7d-5p	7589	26050	2375.6	2494.5
hsa-miR-340-5p	7182	44817	2248.2	4291.6
hsa-miR-15b-5p	7179	17211	2247.3	1648.1
hsa-miR-10a-5p	7145	546	2236.6	52.3
hsa-miR-1307-5p	6800	23148	2128.6	2216.6
hsa-miR-769-5p	6682	30968	2091.7	2965.4
hsa-miR-423-5p	6433	18352	2013.8	1757.3
hsa-miR-125b-5p	6281	7	1966.2	0.7
hsa-let-7b-5p	6103	4325	1910.5	414.2
hsa-miR-486-5p	5548	489	1736.7	46.8
hsa-let-7f-5p	5488	18424	1717.9	1764.2
hsa-miR-301a-3p	5316	19280	1664.1	1846.2
hsa-miR-345-5p	5299	51871	1658.8	4967
hsa-miR-181b-5p	5202	208300	1628.4	19946.3
hsa-miR-15a-5p	5113	17236	1600.6	1650.5
hsa-miR-197-3p	4674	8061	1463.1	771.9
hsa-miR-320a	4576	4988	1432.5	477.6
hsa-miR-425-5p	4524	36543	1416.2	3499.3
hsa-miR-193b-3p	4514	1841	1413	176.3
hsa-miR-23b-3p	4339	1774	1358.3	169.9
hsa-miR-454-3p	4302	12923	1346.7	1237.5
hsa-miR-381-3p	4057	2	1270	0.2
hsa-miR-130b-3p	3747	35187	1172.9	3369.4
hsa-miR-100-5p	3619	6	1132.9	0.6
hsa-miR-149-5p	3438	549	1076.2	52.6
hsa-miR-411-5p	3432	0	1074.3	0
hsa-miR-126-5p	3355	3900	1050.2	373.5
hsa-miR-589-5p	3349	2962	1048.4	283.6
hsa-miR-181c-5p	3341	14693	1045.9	1407
hsa-miR-335-3p	3166	14	991.1	1.3
hsa-miR-31-5p	3058	2	957.3	0.2
hsa-miR-103a-3p	3027	25567	947.6	2448.2
hsa-miR-181a-2-3p	2920	6909	914.1	661.6
hsa-miR-128	2895	42624	906.2	4081.6
hsa-miR-27a-3p	2800	163	876.5	15.6
hsa-miR-138-5p	2744	1063	859	101.8
hsa-miR-744-5p	2635	8039	824.9	769.8
hsa-let-7d-3p	2494	10980	780.7	1051.4
hsa-miR-28-5p	2388	6670	747.5	638.7
hsa-miR-374a-3p	2279	4984	713.4	477.3
hsa-miR-424-5p	2204	1257	689.9	120.4
hsa-miR-15b-3p	2157	5874	675.2	562.5
hsa-miR-181a-3p	2099	113683	657.1	10886
hsa-miR-29a-3p	2052	570	642.4	54.6
hsa-miR-20a-5p	1959	49295	613.2	4720.4
hsa-let-7e-5p	1884	51	589.8	4.9
hsa-miR-654-3p	1796	1	562.2	0.1
hsa-miR-125b-1-3p	1664	2	520.9	0.2
hsa-miR-335-5p	1655	1	518.1	0.1
hsa-miR-424-3p	1655	482	518.1	46.2
hsa-miR-410	1652	2	517.1	0.2
hsa-miR-584-5p	1644	47	514.6	4.5
hsa-miR-100-3p	1635	1	511.8	0.1
hsa-miR-26b-5p	1635	3604	511.8	345.1
hsa-miR-421	1595	6876	499.3	658.4
hsa-miR-574-3p	1573	0	492.4	0
hsa-miR-99b-3p	1560	33	488.3	3.2
hsa-miR-106b-3p	1553	3941	486.1	377.4
hsa-miR-101-3p	1549	8027	484.9	768.6
hsa-miR-409-3p	1548	3	484.6	0.3
hsa-miR-450b-5p	1516	4243	474.6	406.3
hsa-miR-106b-5p	1506	7032	471.4	673.4
hsa-miR-339-3p	1502	1232	470.2	118
hsa-miR-27b-5p	1362	393	426.4	37.6
hsa-let-7b-3p	1344	1009	420.7	96.6
hsa-miR-34c-5p	1322	2	413.8	0.2
hsa-miR-1307-3p	1189	6230	372.2	596.6
hsa-miR-532-5p	1155	13921	361.6	1333
hsa-miR-574-5p	1130	5	353.7	0.5
hsa-miR-30a-3p	1102	1	345	0.1
hsa-miR-331-3p	1088	5816	340.6	556.9
hsa-miR-361-5p	1039	4812	325.2	460.8
hsa-miR-671-3p	1039	4523	325.2	433.1
hsa-miR-31-3p	976	2	305.5	0.2
hsa-miR-589-3p	958	743	299.9	71.1
hsa-miR-1180	950	1642	297.4	157.2
hsa-miR-452-5p	913	0	285.8	0
hsa-miR-146b-5p	909	9439	284.6	903.9
hsa-miR-889	898	0	281.1	0
hsa-miR-30d-3p	892	2641	279.2	252.9
hsa-miR-181d	881	4964	275.8	475.3
hsa-miR-22-5p	860	70	269.2	6.7
hsa-miR-1285-3p	831	3969	260.1	380.1
hsa-miR-361-3p	830	1788	259.8	171.2
hsa-miR-190a	819	514	256.4	49.2
hsa-miR-301b	815	10166	255.1	973.5
hsa-miR-887	803	272	251.4	26
hsa-miR-374a-5p	790	2213	247.3	211.9
hsa-miR-330-5p	783	3442	245.1	329.6
hsa-miR-1304-3p	769	2259	240.7	216.3
hsa-miR-29b-3p	755	1394	236.3	133.5
hsa-miR-450a-5p	743	1120	232.6	107.2
hsa-miR-339-5p	729	1029	228.2	98.5
hsa-miR-500a-3p	729	14187	228.2	1358.5
hsa-miR-17-5p	679	11762	212.6	1126.3
hsa-miR-615-3p	677	265	211.9	25.4
hsa-miR-136-3p	642	1	201	0.1
hsa-miR-542-3p	630	757	197.2	72.5
hsa-miR-660-5p	630	8568	197.2	820.4
hsa-miR-194-5p	617	1877	193.1	179.7
hsa-miR-324-5p	590	1213	184.7	116.2
hsa-miR-181c-3p	578	1318	180.9	126.2
hsa-miR-455-5p	568	79	177.8	7.6
hsa-miR-342-3p	561	31177	175.6	2985.4
hsa-miR-548k	534	3881	167.2	371.6
hsa-miR-140-5p	528	1045	165.3	100.1
hsa-miR-200b-3p	510	59	159.6	5.6
hsa-miR-152	508	80	159	7.7
hsa-miR-27a-5p	488	73	152.8	7
hsa-miR-374b-5p	481	1509	150.6	144.5
hsa-miR-1296	478	1063	149.6	101.8
hsa-miR-126-3p	472	557	147.8	53.3
hsa-miR-30c-2-3p	454	0	142.1	0
hsa-miR-935	451	2	141.2	0.2
hsa-miR-132-3p	450	662	140.9	63.4
hsa-miR-218-5p	444	0	139	0
hsa-miR-505-3p	436	1707	136.5	163.5
hsa-miR-4455	420	4701	131.5	450.2
hsa-miR-582-3p	412	8	129	0.8
hsa-miR-221-5p	408	229	127.7	21.9
hsa-miR-30e-3p	390	2115	122.1	202.5
hsa-miR-5701	385	858	120.5	82.2
hsa-miR-193a-3p	381	137	119.3	13.1
hsa-miR-598	372	13	116.4	1.2
hsa-miR-185-5p	371	1202	116.1	115.1
hsa-miR-125a-3p	367	17	114.9	1.6
hsa-miR-125b-2-3p	351	2	109.9	0.2
hsa-miR-3200-3p	348	1123	108.9	107.5
hsa-miR-32-5p	340	937	106.4	89.7
hsa-miR-576-5p	336	1587	105.2	152
hsa-miR-671-5p	334	998	104.6	95.6
hsa-let-7f-1-3p	332	1627	103.9	155.8
hsa-miR-3916	318	41	99.5	3.9
hsa-miR-369-3p	316	2	98.9	0.2
hsa-miR-493-5p	315	0	98.6	0
hsa-miR-493-3p	309	0	96.7	0
hsa-miR-96-5p	307	1594	96.1	152.6
hsa-miR-3613-5p	305	1059	95.5	101.4
hsa-miR-431-5p	301	0	94.2	0
hsa-miR-98-3p	298	2832	93.3	271.2
hsa-miR-454-5p	287	703	89.8	67.3
hsa-miR-766-3p	285	5549	89.2	531.4
hsa-let-7i-3p	284	287	88.9	27.5
hsa-miR-148a-5p	275	13686	86.1	1310.5
hsa-miR-487b	275	1	86.1	0.1
hsa-miR-1275	269	423	84.2	40.5
hsa-miR-767-5p	269	43	84.2	4.1
hsa-miR-25-5p	260	1210	81.4	115.9
hsa-miR-7-5p	255	5586	79.8	534.9
hsa-miR-7-1-3p	249	1388	77.9	132.9
hsa-miR-33b-5p	243	313	76.1	30
hsa-miR-590-3p	239	703	74.8	67.3
hsa-miR-16-2-3p	237	465	74.2	44.5
hsa-miR-4286	234	184	73.3	17.6
hsa-miR-17-3p	229	3501	71.7	335.2
hsa-miR-3677-3p	228	514	71.4	49.2
hsa-miR-92b-5p	220	181	68.9	17.3
hsa-miR-30c-1-3p	215	1443	67.3	138.2
hsa-miR-1261	210	1470	65.7	140.8
hsa-miR-4454	208	21782	65.1	2085.8
hsa-miR-323a-3p	206	0	64.5	0
hsa-miR-3661	204	47	63.9	4.5
hsa-miR-4435	202	51	63.2	4.9
hsa-miR-370	199	0	62.3	0
hsa-miR-4677-3p	198	454	62	43.5
hsa-miR-652-3p	198	1246	62	119.3
hsa-miR-29a-5p	196	51	61.4	4.9
hsa-miR-134	189	0	59.2	0
hsa-let-7a-3p	188	185	58.9	17.7
hsa-miR-494	178	0	55.7	0
hsa-let-7e-3p	176	16	55.1	1.5
hsa-miR-4775	175	84	54.8	8
hsa-miR-340-3p	174	963	54.5	92.2
hsa-miR-503-5p	173	133	54.2	12.7
hsa-miR-432-5p	172	0	53.8	0
hsa-let-7f-2-3p	169	885	52.9	84.7
hsa-miR-29c-3p	165	4435	51.7	424.7
hsa-miR-3158-3p	164	327	51.3	31.3
hsa-miR-382-5p	164	0	51.3	0
hsa-miR-193a-5p	160	65	50.1	6.2
hsa-miR-330-3p	159	876	49.8	83.9
hsa-miR-2355-5p	157	63	49.1	6
hsa-miR-758-3p	157	0	49.1	0
hsa-let-7c	154	6	48.2	0.6
hsa-miR-877-5p	154	532	48.2	50.9
hsa-miR-1260b	152	224	47.6	21.4
hsa-miR-34a-5p	152	7	47.6	0.7
hsa-miR-497-5p	150	52	47	5
hsa-miR-224-5p	149	0	46.6	0
hsa-miR-323b-3p	149	0	46.6	0
hsa-miR-93-3p	149	828	46.6	79.3
hsa-miR-374b-3p	147	613	46	58.7
hsa-miR-582-5p	146	3	45.7	0.3
hsa-miR-628-5p	145	13	45.4	1.2
hsa-miR-137	144	0	45.1	0
hsa-miR-34b-5p	142	1	44.5	0.1
hsa-miR-23a-5p	140	15	43.8	1.4
hsa-miR-2682-5p	140	0	43.8	0
hsa-miR-769-3p	135	455	42.3	43.6
hsa-miR-641	134	911	41.9	87.2
hsa-miR-369-5p	129	0	40.4	0
hsa-miR-665	129	1	40.4	0.1
hsa-miR-3182	128	133	40.1	12.7
hsa-miR-191-3p	127	1510	39.8	144.6
hsa-miR-708-5p	127	0	39.8	0
hsa-miR-542-5p	121	159	37.9	15.2
hsa-miR-130b-5p	120	798	37.6	76.4
hsa-miR-1301	118	820	36.9	78.5
hsa-miR-550a-3p	117	691	36.6	66.2
hsa-miR-550a-5p	113	534	35.4	51.1
hsa-miR-23a-3p	111	9	34.7	0.9
hsa-miR-625-3p	111	864	34.7	82.7
hsa-miR-664a-3p	111	251	34.7	24
hsa-miR-33b-3p	110	430	34.4	41.2
hsa-miR-195-5p	109	39	34.1	3.7
hsa-miR-539-3p	109	1	34.1	0.1
hsa-miR-24-2-5p	108	11	33.8	1.1
hsa-miR-26a-2-3p	108	301	33.8	28.8
hsa-miR-26b-3p	108	498	33.8	47.7
hsa-miR-532-3p	106	787	33.2	75.4
hsa-miR-376c-3p	105	0	32.9	0
hsa-miR-940	105	475	32.9	45.5
hsa-miR-32-3p	98	710	30.7	68
hsa-miR-576-3p	98	439	30.7	42
hsa-miR-1271-5p	97	26	30.4	2.5
hsa-miR-135b-5p	97	0	30.4	0
hsa-miR-4482-3p	96	5	30.1	0.5
hsa-miR-10a-3p	95	6	29.7	0.6
hsa-miR-1910	95	102	29.7	9.8
hsa-miR-224-3p	95	0	29.7	0
hsa-miR-33a-5p	94	201	29.4	19.2
hsa-miR-874	94	1775	29.4	170
hsa-miR-140-3p	92	268	28.8	25.7
hsa-miR-148b-5p	91	313	28.5	30
hsa-miR-455-3p	91	7	28.5	0.7
hsa-miR-708-3p	90	0	28.2	0
hsa-miR-3607-3p	89	347	27.9	33.2
hsa-miR-328	88	797	27.5	76.3
hsa-miR-3065-3p	83	27	26	2.6
hsa-miR-744-3p	83	281	26	26.9
hsa-miR-331-5p	82	489	25.7	46.8
hsa-miR-193b-5p	79	26	24.7	2.5
hsa-miR-2467-5p	78	2291	24.4	219.4
hsa-miR-326	78	183	24.4	17.5
hsa-let-7g-3p	76	309	23.8	29.6
hsa-miR-378a-3p	76	910	23.8	87.1
hsa-miR-200a-3p	75	10	23.5	1
hsa-miR-501-3p	75	1387	23.5	132.8
hsa-miR-18a-5p	74	1862	23.2	178.3
hsa-miR-222-5p	74	246	23.2	23.6
hsa-miR-429	74	11	23.2	1.1
hsa-miR-548e	74	431	23.2	41.3
hsa-miR-1306-5p	73	80	22.9	7.7
hsa-miR-219-1-3p	71	177	22.2	16.9
hsa-miR-29b-1-5p	71	33	22.2	3.2
hsa-miR-3613-3p	71	245	22.2	23.5
hsa-miR-378a-5p	71	992	22.2	95
hsa-miR-26a-1-3p	70	109	21.9	10.4
hsa-miR-299-3p	70	0	21.9	0
hsa-miR-379-5p	70	0	21.9	0
hsa-miR-495-3p	70	2	21.9	0.2
hsa-miR-3615	69	333	21.6	31.9
hsa-miR-1287	67	556	21	53.2
hsa-miR-1305	67	0	21	0
hsa-miR-487a	66	0	20.7	0
hsa-miR-5000-3p	66	92	20.7	8.8
hsa-miR-1226-3p	65	322	20.3	30.8
hsa-miR-195-3p	65	10	20.3	1
hsa-miR-337-3p	64	0	20	0
hsa-miR-34c-3p	64	1	20	0.1
hsa-miR-503-3p	64	12	20	1.1
hsa-miR-627	62	220	19.4	21.1
hsa-miR-99a-3p	62	0	19.4	0
hsa-miR-19b-3p	61	1394	19.1	133.5
hsa-miR-3909	61	326	19.1	31.2
hsa-miR-937-3p	60	69	18.8	6.6
hsa-miR-107	59	1364	18.5	130.6
hsa-miR-651	59	1	18.5	0.1
hsa-miR-127-5p	58	0	18.2	0
hsa-miR-1249	56	249	17.5	23.8
hsa-miR-18a-3p	56	2859	17.5	273.8
hsa-miR-4521	55	656	17.2	62.8
hsa-miR-1303	54	600	16.9	57.5
hsa-miR-136-5p	54	1	16.9	0.1
hsa-miR-6500-3p	54	297	16.9	28.4
hsa-miR-129-5p	53	18	16.6	1.7
hsa-miR-205-5p	51	59	16	5.6
hsa-miR-30b-3p	51	144	16	13.8
hsa-miR-92a-1-5p	51	1190	16	114
hsa-miR-2277-5p	50	243	15.7	23.3
hsa-miR-3940-3p	50	51	15.7	4.9
hsa-miR-655	50	0	15.7	0
hsa-miR-2110	49	157	15.3	15
hsa-miR-1286	48	86	15	8.2
hsa-miR-181b-3p	48	4692	15	449.3
hsa-miR-3065-5p	48	18	15	1.7
hsa-miR-377-5p	47	0	14.7	0
hsa-miR-382-3p	47	0	14.7	0
hsa-miR-629-5p	47	402	14.7	38.5
hsa-miR-155-3p	46	0	14.4	0
hsa-miR-616-5p	46	148	14.4	14.2
hsa-miR-99a-5p	46	0	14.4	0
hsa-miR-184	45	151	14.1	14.5
hsa-miR-338-5p	45	0	14.1	0
hsa-miR-3161	44	0	13.8	0
hsa-miR-654-5p	44	11	13.8	1.1
hsa-miR-132-5p	43	28	13.5	2.7
hsa-miR-425-3p	43	947	13.5	90.7
hsa-miR-4451	43	260	13.5	24.9
hsa-miR-590-5p	43	115	13.5	11
hsa-miR-1254	42	300	13.1	28.7
hsa-miR-573	42	261	13.1	25
hsa-let-7a-2-3p	41	0	12.8	0
hsa-miR-105-5p	41	4	12.8	0.4
hsa-miR-135b-3p	41	0	12.8	0
hsa-miR-185-3p	41	181	12.8	17.3
hsa-miR-1908	41	311	12.8	29.8
hsa-miR-380-3p	41	0	12.8	0
hsa-miR-3934-5p	41	94	12.8	9
hsa-miR-33a-3p	40	232	12.5	22.2
hsa-miR-3912	40	97	12.5	9.3
hsa-miR-3935	40	0	12.5	0
hsa-miR-548aq-3p	40	116	12.5	11.1
hsa-miR-1292-5p	39	104	12.2	10
hsa-miR-19a-3p	39	573	12.2	54.9
hsa-miR-324-3p	39	81	12.2	7.8
hsa-miR-376a-5p	38	0	11.9	0
hsa-miR-329	36	0	11.3	0
hsa-miR-4746-5p	36	371	11.3	35.5
hsa-miR-548n	36	180	11.3	17.2
hsa-miR-561-5p	36	1	11.3	0.1
hsa-miR-615-5p	36	14	11.3	1.3
hsa-miR-34b-3p	35	0	11	0
hsa-miR-486-3p	35	1	11	0.1
hsa-miR-942	35	368	11	35.2
hsa-miR-103a-2-5p	34	60	10.6	5.7
hsa-miR-365a-5p	34	11	10.6	1.1
hsa-miR-4485	34	5	10.6	0.5
hsa-miR-147b	32	115	10	11
hsa-miR-16-1-3p	32	97	10	9.3
hsa-miR-183-3p	32	410	10	39.3
hsa-miR-29c-5p	32	606	10	58
hsa-miR-505-5p	32	132	10	12.6
hsa-miR-301a-5p	31	177	9.7	16.9
hsa-miR-433	31	0	9.7	0
hsa-miR-4745-5p	31	73	9.7	7
hsa-miR-3177-3p	30	136	9.4	13
hsa-miR-3939	30	105	9.4	10.1
hsa-miR-656	30	0	9.4	0
hsa-miR-196a-5p	29	1169	9.1	111.9
hsa-miR-320b	29	37	9.1	3.5
hsa-miR-362-5p	29	625	9.1	59.8
hsa-miR-3928	29	72	9.1	6.9
hsa-miR-485-3p	29	0	9.1	0
hsa-miR-3619-5p	28	31	8.8	3
hsa-miR-629-3p	28	333	8.8	31.9
hsa-miR-659-5p	28	142	8.8	13.6
hsa-miR-1343	27	15	8.5	1.4
hsa-miR-197-5p	27	24	8.5	2.3
hsa-miR-212-3p	27	22	8.5	2.1
hsa-miR-4421	27	32	8.5	3.1
hsa-miR-4661-5p	27	443	8.5	42.4
hsa-miR-146a-3p	26	1	8.1	0.1
hsa-miR-4448	26	113	8.1	10.8
hsa-miR-1246	25	458	7.8	43.9
hsa-miR-449c-5p	24	97	7.5	9.3
hsa-miR-485-5p	24	0	7.5	0
hsa-miR-580	24	252	7.5	24.1
hsa-miR-625-5p	24	69	7.5	6.6
hsa-miR-338-3p	23	3	7.2	0.3
hsa-miR-4443	23	111	7.2	10.6
hsa-miR-4461	23	37	7.2	3.5
hsa-miR-4662b	23	0	7.2	0
hsa-miR-1197	22	0	6.9	0
hsa-miR-200a-5p	22	0	6.9	0
hsa-miR-3614-5p	22	5	6.9	0.5
hsa-miR-548l	22	258	6.9	24.7
hsa-miR-624-5p	22	62	6.9	5.9
hsa-miR-1229-3p	21	21	6.6	2
hsa-miR-139-5p	21	17	6.6	1.6
hsa-miR-3127-5p	21	35	6.6	3.4
hsa-miR-3174	21	41	6.6	3.9
hsa-miR-3605-3p	21	77	6.6	7.4
hsa-miR-4272	21	0	6.6	0
hsa-miR-4741	21	39	6.6	3.7
hsa-miR-4792	21	25	6.6	2.4
hsa-miR-664b-3p	21	23	6.6	2.2
hsa-miR-146b-3p	20	164	6.3	15.7
hsa-miR-3617-5p	20	1	6.3	0.1
hsa-miR-4768-5p	20	0	6.3	0
hsa-miR-500a-5p	20	393	6.3	37.6
hsa-miR-5010-3p	20	6	6.3	0.6
hsa-miR-548d-3p	20	98	6.3	9.4
hsa-miR-143-3p	19	767	5.9	73.4
hsa-miR-153	19	1196	5.9	114.5
hsa-miR-203a	19	164	5.9	15.7
hsa-miR-375	19	19	5.9	1.8
hsa-miR-4687-5p	19	185	5.9	17.7
hsa-miR-501-5p	19	316	5.9	30.3
hsa-miR-556-3p	19	9	5.9	0.9
hsa-miR-636	19	98	5.9	9.4
hsa-miR-767-3p	19	1	5.9	0.1
hsa-miR-154-5p	18	0	5.6	0
hsa-miR-3152-5p	18	1	5.6	0.1
hsa-miR-379-3p	18	0	5.6	0
hsa-miR-3960	18	18	5.6	1.7
hsa-miR-556-5p	18	13	5.6	1.2
hsa-miR-6511b-3p	18	57	5.6	5.5
hsa-miR-1255a	17	79	5.3	7.6
hsa-miR-1290	17	110	5.3	10.5
hsa-miR-1322	17	0	5.3	0
hsa-miR-2355-3p	17	18	5.3	1.7
hsa-miR-29b-2-5p	17	520	5.3	49.8
hsa-miR-4638-3p	17	93	5.3	8.9
hsa-miR-502-3p	17	300	5.3	28.7
hsa-miR-19b-1-5p	16	178	5	17
hsa-miR-3136-5p	16	39	5	3.7
hsa-miR-3679-5p	16	82	5	7.9
hsa-miR-4517	16	119	5	11.4
hsa-miR-4761-3p	16	32	5	3.1
hsa-miR-543	16	0	5	0
hsa-miR-548j	16	57	5	5.5
hsa-miR-6724-5p	16	67	5	6.4
hsa-miR-10b-5p	15	32	4.7	3.1
hsa-miR-1294	15	29	4.7	2.8
hsa-miR-15a-3p	15	32	4.7	3.1
hsa-miR-299-5p	15	0	4.7	0
hsa-miR-3691-5p	15	92	4.7	8.8
hsa-miR-4758-3p	15	0	4.7	0
hsa-miR-9-5p	15	19746	4.7	1890.8
hsa-miR-1277-5p	14	16	4.4	1.5
hsa-miR-138-1-3p	14	5	4.4	0.5
hsa-miR-20a-3p	14	507	4.4	48.5
hsa-miR-450a-3p	14	15	4.4	1.4
hsa-miR-5001-3p	14	182	4.4	17.4
hsa-miR-539-5p	14	0	4.4	0
hsa-miR-770-5p	14	0	4.4	0
hsa-miR-142-5p	13	129819	4.1	12431.1
hsa-miR-337-5p	13	0	4.1	0
hsa-miR-3620-3p	13	28	4.1	2.7
hsa-miR-3676-3p	13	75	4.1	7.2
hsa-miR-3676-5p	13	23	4.1	2.2
hsa-miR-4762-5p	13	1	4.1	0.1
hsa-miR-491-5p	13	28	4.1	2.7
hsa-miR-496	13	0	4.1	0
hsa-miR-1272	12	4	3.8	0.4
hsa-miR-2277-3p	12	39	3.8	3.7
hsa-miR-3176	12	27	3.8	2.6
hsa-miR-4479	12	6	3.8	0.6
hsa-miR-4728-3p	12	14	3.8	1.3
hsa-miR-548d-5p	12	89	3.8	8.5
hsa-miR-6723-5p	12	9	3.8	0.9
hsa-miR-766-5p	12	168	3.8	16.1
hsa-miR-23b-5p	11	6	3.4	0.6
hsa-miR-3163	11	63	3.4	6
hsa-miR-3668	11	0	3.4	0
hsa-miR-3687	11	18	3.4	1.7
hsa-miR-376a-3p	11	0	3.4	0
hsa-miR-449a	11	40	3.4	3.8
hsa-miR-5096	11	28	3.4	2.7
hsa-miR-5585-3p	11	40	3.4	3.8
hsa-miR-664a-5p	11	25	3.4	2.4
hsa-miR-3126-5p	10	8	3.1	0.8
hsa-miR-3129-3p	10	1	3.1	0.1
hsa-miR-3141	10	1	3.1	0.1
hsa-miR-3177-5p	10	34	3.1	3.3
hsa-miR-3651	10	95	3.1	9.1
hsa-miR-3662	10	26	3.1	2.5
hsa-miR-3675-5p	10	0	3.1	0
hsa-miR-3688-3p	10	27	3.1	2.6
hsa-miR-376b-3p	10	0	3.1	0
hsa-miR-411-3p	10	0	3.1	0
hsa-miR-4531	10	135	3.1	12.9
hsa-miR-548aq-5p	10	0	3.1	0
hsa-miR-548s	10	52	3.1	5
hsa-miR-6511a-3p	10	84	3.1	8
hsa-miR-1273g-3p	9	55	2.8	5.3
hsa-miR-3133	9	46	2.8	4.4
hsa-miR-3187-3p	9	16	2.8	1.5
hsa-miR-34a-3p	9	0	2.8	0
hsa-miR-3622a-5p	9	0	2.8	0
hsa-miR-374c-3p	9	19	2.8	1.8
hsa-miR-377-3p	9	0	2.8	0
hsa-miR-548u	9	64	2.8	6.1
hsa-miR-6716-3p	9	0	2.8	0
hsa-miR-933	9	12	2.8	1.1
hsa-miR-105-3p	8	2	2.5	0.2
hsa-miR-1266	8	3	2.5	0.3
hsa-miR-200c-3p	8	1718	2.5	164.5
hsa-miR-212-5p	8	20	2.5	1.9
hsa-miR-215	8	33	2.5	3.2
hsa-miR-3180-3p	8	30	2.5	2.9
hsa-miR-345-3p	8	48	2.5	4.6
hsa-miR-365b-5p	8	3	2.5	0.3
hsa-miR-4511	8	45	2.5	4.3
hsa-miR-4671-3p	8	1	2.5	0.1
hsa-miR-4671-5p	8	0	2.5	0
hsa-miR-4783-3p	8	16	2.5	1.5
hsa-miR-5581-3p	8	89	2.5	8.5
hsa-miR-586	8	24	2.5	2.3
hsa-miR-877-3p	8	44	2.5	4.2
hsa-miR-891a	8	0	2.5	0
hsa-miR-186-3p	7	43	2.2	4.1
hsa-miR-3116	7	0	2.2	0
hsa-miR-3157-3p	7	66	2.2	6.3
hsa-miR-3620-5p	7	7	2.2	0.7
hsa-miR-4466	7	21	2.2	2
hsa-miR-4482-5p	7	0	2.2	0
hsa-miR-4488	7	0	2.2	0
hsa-miR-4516	7	5	2.2	0.5
hsa-miR-4523	7	17	2.2	1.6
hsa-miR-4661-3p	7	90	2.2	8.6
hsa-miR-4785	7	26	2.2	2.5
hsa-miR-499a-5p	7	16	2.2	1.5
hsa-miR-548as-5p	7	6	2.2	0.6
hsa-miR-5582-3p	7	5	2.2	0.5
hsa-miR-570-3p	7	9	2.2	0.9
hsa-miR-584-3p	7	0	2.2	0
hsa-miR-95	7	324	2.2	31
hsa-miR-101-5p	6	43	1.9	4.1
hsa-miR-122-5p	6	4	1.9	0.4
hsa-miR-1228-5p	6	1	1.9	0.1
hsa-miR-1255b-5p	6	8	1.9	0.8
hsa-miR-1273d	6	14	1.9	1.3
hsa-miR-154-3p	6	0	1.9	0
hsa-miR-192-3p	6	17	1.9	1.6
hsa-miR-19a-5p	6	154	1.9	14.7
hsa-miR-2116-5p	6	0	1.9	0
hsa-miR-3074-3p	6	9	1.9	0.9
hsa-miR-3157-5p	6	27	1.9	2.6
hsa-miR-3196	6	4	1.9	0.4
hsa-miR-3619-3p	6	7	1.9	0.7
hsa-miR-3918	6	1	1.9	0.1
hsa-miR-431-3p	6	0	1.9	0
hsa-miR-451a	6	11	1.9	1.1
hsa-miR-4710	6	14	1.9	1.3
hsa-miR-4787-3p	6	283	1.9	27.1
hsa-miR-5094	6	21	1.9	2
hsa-miR-548o-3p	6	28	1.9	2.7
hsa-miR-548y	6	15	1.9	1.4
hsa-miR-642a-5p	6	58	1.9	5.6
hsa-miR-6511b-5p	6	58	1.9	5.6
hsa-miR-652-5p	6	166	1.9	15.9
hsa-miR-1179	5	11	1.6	1.1
hsa-miR-1268b	5	37	1.6	3.5
hsa-miR-1271-3p	5	1	1.6	0.1
hsa-miR-1276	5	36	1.6	3.4
hsa-miR-1285-5p	5	35	1.6	3.4
hsa-miR-145-5p	5	14	1.6	1.3
hsa-miR-196b-5p	5	17	1.6	1.6
hsa-miR-2276	5	32	1.6	3.1
hsa-miR-2964a-5p	5	14	1.6	1.3
hsa-miR-3131	5	5	1.6	0.5
hsa-miR-3142	5	12	1.6	1.1
hsa-miR-3145-3p	5	10	1.6	1
hsa-miR-3149	5	0	1.6	0
hsa-miR-3150a-5p	5	36	1.6	3.4
hsa-miR-3159	5	49	1.6	4.7
hsa-miR-3194-5p	5	45	1.6	4.3
hsa-miR-3200-5p	5	21	1.6	2
hsa-miR-323a-5p	5	0	1.6	0
hsa-miR-3677-5p	5	14	1.6	1.3
hsa-miR-378c	5	52	1.6	5
hsa-miR-381-5p	5	0	1.6	0
hsa-miR-3940-5p	5	4	1.6	0.4
hsa-miR-3944-3p	5	28	1.6	2.7
hsa-miR-4642	5	8	1.6	0.8
hsa-miR-4680-3p	5	0	1.6	0
hsa-miR-4685-3p	5	32	1.6	3.1
hsa-miR-4689	5	20	1.6	1.9
hsa-miR-4742-3p	5	15	1.6	1.4
hsa-miR-4786-5p	5	34	1.6	3.3
hsa-miR-4791	5	13	1.6	1.2
hsa-miR-491-3p	5	18	1.6	1.7
hsa-miR-548ay-3p	5	61	1.6	5.8
hsa-miR-548h-5p	5	0	1.6	0
hsa-miR-5584-5p	5	0	1.6	0
hsa-miR-5706	5	7	1.6	0.7
hsa-miR-6514-5p	5	19	1.6	1.8
hsa-miR-1226-5p	4	31	1.3	3
hsa-miR-1248	4	4	1.3	0.4
hsa-miR-1262	4	0	1.3	0
hsa-miR-1284	4	42	1.3	4
hsa-miR-188-5p	4	157	1.3	15
hsa-miR-1914-5p	4	19	1.3	1.8
hsa-miR-24-1-5p	4	2	1.3	0.2
hsa-miR-3117-3p	4	0	1.3	0
hsa-miR-3130-5p	4	14	1.3	1.3
hsa-miR-3140-5p	4	0	1.3	0
hsa-miR-3173-5p	4	33	1.3	3.2
hsa-miR-3611	4	9	1.3	0.9
hsa-miR-409-5p	4	0	1.3	0
hsa-miR-4425	4	12	1.3	1.1
hsa-miR-4473	4	24	1.3	2.3
hsa-miR-4484	4	3	1.3	0.3
hsa-miR-4508	4	0	1.3	0
hsa-miR-4512	4	11	1.3	1.1
hsa-miR-4640-3p	4	3	1.3	0.3
hsa-miR-4645-3p	4	0	1.3	0
hsa-miR-4664-3p	4	83	1.3	7.9
hsa-miR-4706	4	7	1.3	0.7
hsa-miR-4707-3p	4	52	1.3	5
hsa-miR-4707-5p	4	26	1.3	2.5
hsa-miR-4714-3p	4	1	1.3	0.1
hsa-miR-4717-3p	4	22	1.3	2.1
hsa-miR-4767	4	13	1.3	1.2
hsa-miR-4788	4	0	1.3	0
hsa-miR-5002-5p	4	0	1.3	0
hsa-miR-5009-5p	4	2	1.3	0.2
hsa-miR-545-5p	4	15	1.3	1.4
hsa-miR-548az-5p	4	21	1.3	2
hsa-miR-548p	4	6	1.3	0.6
hsa-miR-548w	4	12	1.3	1.1
hsa-miR-551a	4	15	1.3	1.4
hsa-miR-6089	4	1	1.3	0.1
hsa-miR-628-3p	4	0	1.3	0
hsa-miR-660-3p	4	10	1.3	1
hsa-miR-1185-1-3p	3	0	0.9	0
hsa-miR-1185-5p	3	0	0.9	0
hsa-miR-1228-3p	3	0	0.9	0
hsa-miR-1291	3	5	0.9	0.5
hsa-miR-1304-5p	3	20	0.9	1.9
hsa-miR-142-3p	3	39549	0.9	3787.1
hsa-miR-1909-5p	3	0	0.9	0
hsa-miR-194-3p	3	16	0.9	1.5
hsa-miR-296-3p	3	1010	0.9	96.7
hsa-miR-2964a-3p	3	41	0.9	3.9
hsa-miR-3127-3p	3	5	0.9	0.5
hsa-miR-3128	3	3	0.9	0.3
hsa-miR-3129-5p	3	1	0.9	0.1
hsa-miR-3143	3	4	0.9	0.4
hsa-miR-3155a	3	18	0.9	1.7
hsa-miR-3187-5p	3	6	0.9	0.6
hsa-miR-362-3p	3	52	0.9	5
hsa-miR-363-3p	3	36143	0.9	3461
hsa-miR-3653	3	18	0.9	1.7
hsa-miR-3681-5p	3	1	0.9	0.1
hsa-miR-3934-3p	3	6	0.9	0.6
hsa-miR-3942-5p	3	45	0.9	4.3
hsa-miR-4284	3	0	0.9	0
hsa-miR-4326	3	2	0.9	0.2
hsa-miR-4458	3	11	0.9	1.1
hsa-miR-4496	3	1	0.9	0.1
hsa-miR-4504	3	35	0.9	3.4
hsa-miR-4518	3	149	0.9	14.3
hsa-miR-4532	3	0	0.9	0
hsa-miR-4658	3	0	0.9	0
hsa-miR-4668-5p	3	1	0.9	0.1
hsa-miR-4677-5p	3	13	0.9	1.2
hsa-miR-4682	3	13	0.9	1.2
hsa-miR-4684-3p	3	0	0.9	0
hsa-miR-4688	3	18	0.9	1.7
hsa-miR-4725-3p	3	1	0.9	0.1
hsa-miR-4731-5p	3	0	0.9	0
hsa-miR-4745-3p	3	0	0.9	0
hsa-miR-4747-3p	3	10	0.9	1
hsa-miR-4762-3p	3	1	0.9	0.1
hsa-miR-548a-5p	3	68	0.9	6.5
hsa-miR-548al	3	28	0.9	2.7
hsa-miR-5690	3	54	0.9	5.2
hsa-miR-5695	3	21	0.9	2
hsa-miR-6513-5p	3	0	0.9	0
hsa-miR-663a	3	6	0.9	0.6
hsa-miR-760	3	49	0.9	4.7
hsa-miR-939-5p	3	19	0.9	1.8
hsa-miR-1227-3p	2	6	0.6	0.6
hsa-miR-1256	2	9	0.6	0.9
hsa-miR-1278	2	34	0.6	3.3
hsa-miR-1293	2	4	0.6	0.4
hsa-miR-141-3p	2	181	0.6	17.3
hsa-miR-1468	2	27	0.6	2.6
hsa-miR-1469	2	1	0.6	0.1
hsa-miR-150-5p	2	9304	0.6	890.9
hsa-miR-1538	2	44	0.6	4.2
hsa-miR-188-3p	2	39	0.6	3.7
hsa-miR-1909-3p	2	1	0.6	0.1
hsa-miR-199a-5p	2	8	0.6	0.8
hsa-miR-199b-5p	2	357	0.6	34.2
hsa-miR-2114-3p	2	2	0.6	0.2
hsa-miR-2278	2	34	0.6	3.3
hsa-miR-2682-3p	2	0	0.6	0
hsa-miR-3115	2	15	0.6	1.4
hsa-miR-3121-3p	2	11	0.6	1.1
hsa-miR-3123	2	0	0.6	0
hsa-miR-3124-5p	2	2	0.6	0.2
hsa-miR-3138	2	4	0.6	0.4
hsa-miR-3140-3p	2	24	0.6	2.3
hsa-miR-3160-3p	2	17	0.6	1.6
hsa-miR-3165	2	5	0.6	0.5
hsa-miR-3184-5p	2	2	0.6	0.2
hsa-miR-3188	2	14	0.6	1.3
hsa-miR-3192	2	5	0.6	0.5
hsa-miR-3193	2	0	0.6	0
hsa-miR-3194-3p	2	35	0.6	3.4
hsa-miR-320c	2	2	0.6	0.2
hsa-miR-342-5p	2	62	0.6	5.9
hsa-miR-3605-5p	2	32	0.6	3.1
hsa-miR-3614-3p	2	4	0.6	0.4
hsa-miR-3674	2	0	0.6	0
hsa-miR-3678-3p	2	1	0.6	0.1
hsa-miR-376b-5p	2	0	0.6	0
hsa-miR-3911	2	17	0.6	1.6
hsa-miR-4254	2	15	0.6	1.4
hsa-miR-4457	2	8	0.6	0.8
hsa-miR-4477b	2	10	0.6	1
hsa-miR-4497	2	0	0.6	0
hsa-miR-4515	2	114	0.6	10.9
hsa-miR-4522	2	7	0.6	0.7
hsa-miR-4651	2	2	0.6	0.2
hsa-miR-4667-5p	2	2	0.6	0.2
hsa-miR-4673	2	1	0.6	0.1
hsa-miR-4731-3p	2	0	0.6	0
hsa-miR-4738-3p	2	6	0.6	0.6
hsa-miR-4739	2	1	0.6	0.1
hsa-miR-4749-3p	2	7	0.6	0.7
hsa-miR-4750-3p	2	1	0.6	0.1
hsa-miR-4763-3p	2	1	0.6	0.1
hsa-miR-4781-3p	2	15	0.6	1.4
hsa-miR-4786-3p	2	7	0.6	0.7
hsa-miR-4793-3p	2	26	0.6	2.5
hsa-miR-4802-3p	2	0	0.6	0
hsa-miR-483-3p	2	0	0.6	0
hsa-miR-483-5p	2	1	0.6	0.1
hsa-miR-5000-5p	2	0	0.6	0
hsa-miR-5001-5p	2	35	0.6	3.4
hsa-miR-508-3p	2	3	0.6	0.3
hsa-miR-509-3p	2	10	0.6	1
hsa-miR-5091	2	10	0.6	1
hsa-miR-5100	2	2	0.6	0.2
hsa-miR-545-3p	2	4	0.6	0.4
hsa-miR-548a-3p	2	61	0.6	5.8
hsa-miR-548ac	2	0	0.6	0
hsa-miR-548ar-5p	2	6	0.6	0.6
hsa-miR-548at-5p	2	5	0.6	0.5
hsa-miR-548c-3p	2	3	0.6	0.3
hsa-miR-5583-5p	2	1	0.6	0.1
hsa-miR-5683	2	5	0.6	0.5
hsa-miR-5707	2	1	0.6	0.1
hsa-miR-579	2	7	0.6	0.7
hsa-miR-597	2	8	0.6	0.8
hsa-miR-602	2	5	0.6	0.5
hsa-miR-6087	2	2	0.6	0.2
hsa-miR-642a-3p	2	12	0.6	1.1
hsa-miR-6513-3p	2	0	0.6	0
hsa-miR-664b-5p	2	4	0.6	0.4
hsa-miR-6721-5p	2	12	0.6	1.1
hsa-miR-758-5p	2	0	0.6	0
hsa-miR-1181	1	1	0.3	0.1
hsa-miR-1224-3p	1	9	0.3	0.9
hsa-miR-1224-5p	1	0	0.3	0
hsa-miR-1233-1-5p	1	2	0.3	0.2
hsa-miR-1234-3p	1	12	0.3	1.1
hsa-miR-1236-3p	1	4	0.3	0.4
hsa-miR-1237-3p	1	1	0.3	0.1
hsa-miR-1247-5p	1	0	0.3	0
hsa-miR-1267	1	0	0.3	0
hsa-miR-1273a	1	3	0.3	0.3
hsa-miR-1273c	1	3	0.3	0.3
hsa-miR-1288	1	2	0.3	0.2
hsa-miR-1289	1	1	0.3	0.1
hsa-miR-1292-3p	1	5	0.3	0.5
hsa-miR-1298	1	0	0.3	0
hsa-miR-1299	1	4	0.3	0.4
hsa-miR-1302	1	2	0.3	0.2
hsa-miR-149-3p	1	0	0.3	0
hsa-miR-151b	1	0	0.3	0
hsa-miR-182-3p	1	7	0.3	0.7
hsa-miR-190b	1	9	0.3	0.9
hsa-miR-1913	1	1	0.3	0.1
hsa-miR-1915-3p	1	0	0.3	0
hsa-miR-196a-3p	1	64	0.3	6.1
hsa-miR-196b-3p	1	0	0.3	0
hsa-miR-1972	1	1	0.3	0.1
hsa-miR-1973	1	0	0.3	0
hsa-miR-2113	1	0	0.3	0
hsa-miR-2114-5p	1	14	0.3	1.3
hsa-miR-2116-3p	1	0	0.3	0
hsa-miR-214-3p	1	0	0.3	0
hsa-miR-218-1-3p	1	0	0.3	0
hsa-miR-219-5p	1	1	0.3	0.1
hsa-miR-296-5p	1	1161	0.3	111.2
hsa-miR-3122	1	0	0.3	0
hsa-miR-3126-3p	1	3	0.3	0.3
hsa-miR-3130-3p	1	4	0.3	0.4
hsa-miR-3132	1	0	0.3	0
hsa-miR-3134	1	1	0.3	0.1
hsa-miR-3135a	1	0	0.3	0
hsa-miR-3135b	1	0	0.3	0
hsa-miR-3137	1	2	0.3	0.2
hsa-miR-3139	1	0	0.3	0
hsa-miR-3150a-3p	1	1	0.3	0.1
hsa-miR-3152-3p	1	0	0.3	0
hsa-miR-3162-3p	1	0	0.3	0
hsa-miR-3162-5p	1	4	0.3	0.4
hsa-miR-3164	1	3	0.3	0.3
hsa-miR-3167	1	0	0.3	0
hsa-miR-3179	1	2	0.3	0.2
hsa-miR-3180-5p	1	9	0.3	0.9
hsa-miR-3190-3p	1	1	0.3	0.1
hsa-miR-3610	1	2	0.3	0.2
hsa-miR-3617-3p	1	0	0.3	0
hsa-miR-3652	1	0	0.3	0
hsa-miR-3656	1	0	0.3	0
hsa-miR-3675-3p	1	0	0.3	0
hsa-miR-3679-3p	1	5	0.3	0.5
hsa-miR-3680-5p	1	4	0.3	0.4
hsa-miR-3682-3p	1	0	0.3	0
hsa-miR-3685	1	3	0.3	0.3
hsa-miR-371a-5p	1	0	0.3	0
hsa-miR-378h	1	0	0.3	0
hsa-miR-3913-3p	1	2	0.3	0.2
hsa-miR-3913-5p	1	64	0.3	6.1
hsa-miR-3919	1	0	0.3	0
hsa-miR-3929	1	0	0.3	0
hsa-miR-3944-5p	1	0	0.3	0
hsa-miR-4301	1	0	0.3	0
hsa-miR-432-3p	1	0	0.3	0
hsa-miR-4424	1	7	0.3	0.7
hsa-miR-4429	1	1	0.3	0.1
hsa-miR-4431	1	0	0.3	0
hsa-miR-4433-3p	1	0	0.3	0
hsa-miR-4440	1	78	0.3	7.5
hsa-miR-4459	1	2	0.3	0.2
hsa-miR-4467	1	2	0.3	0.2
hsa-miR-449b-3p	1	4	0.3	0.4
hsa-miR-449b-5p	1	11	0.3	1.1
hsa-miR-4502	1	1	0.3	0.1
hsa-miR-4513	1	1	0.3	0.1
hsa-miR-4525	1	0	0.3	0
hsa-miR-4647	1	2	0.3	0.2
hsa-miR-4653-5p	1	0	0.3	0
hsa-miR-4655-5p	1	2	0.3	0.2
hsa-miR-4662a-5p	1	0	0.3	0
hsa-miR-4665-5p	1	9	0.3	0.9
hsa-miR-4668-3p	1	0	0.3	0
hsa-miR-4669	1	0	0.3	0
hsa-miR-4676-3p	1	6	0.3	0.6
hsa-miR-4686	1	0	0.3	0
hsa-miR-4691-3p	1	1	0.3	0.1
hsa-miR-4695-3p	1	0	0.3	0
hsa-miR-4699-3p	1	0	0.3	0
hsa-miR-4701-5p	1	0	0.3	0
hsa-miR-4723-3p	1	0	0.3	0
hsa-miR-4724-3p	1	0	0.3	0
hsa-miR-4726-5p	1	5	0.3	0.5
hsa-miR-4727-3p	1	1	0.3	0.1
hsa-miR-4734	1	2	0.3	0.2
hsa-miR-4742-5p	1	2	0.3	0.2
hsa-miR-4748	1	0	0.3	0
hsa-miR-4749-5p	1	0	0.3	0
hsa-miR-4757-3p	1	0	0.3	0
hsa-miR-4760-5p	1	0	0.3	0
hsa-miR-4766-3p	1	5	0.3	0.5
hsa-miR-4769-3p	1	0	0.3	0
hsa-miR-4772-5p	1	0	0.3	0
hsa-miR-4787-5p	1	3	0.3	0.3
hsa-miR-4797-5p	1	2	0.3	0.2
hsa-miR-4800-3p	1	0	0.3	0
hsa-miR-4804-3p	1	3	0.3	0.3
hsa-miR-497-3p	1	0	0.3	0
hsa-miR-5003-3p	1	0	0.3	0
hsa-miR-5006-3p	1	14	0.3	1.3
hsa-miR-5008-3p	1	0	0.3	0
hsa-miR-5008-5p	1	0	0.3	0
hsa-miR-504	1	1	0.3	0.1
hsa-miR-507	1	0	0.3	0
hsa-miR-509-5p	1	0	0.3	0
hsa-miR-5095	1	2	0.3	0.2
hsa-miR-513b	1	1	0.3	0.1
hsa-miR-514a-3p	1	0	0.3	0
hsa-miR-516b-5p	1	0	0.3	0
hsa-miR-5187-5p	1	7	0.3	0.7
hsa-miR-5188	1	0	0.3	0
hsa-miR-5190	1	10	0.3	1
hsa-miR-519c-3p	1	0	0.3	0
hsa-miR-541-3p	1	0	0.3	0
hsa-miR-541-5p	1	0	0.3	0
hsa-miR-548ay-5p	1	0	0.3	0
hsa-miR-548b-3p	1	139	0.3	13.3
hsa-miR-548i	1	13	0.3	1.2
hsa-miR-548q	1	4	0.3	0.4
hsa-miR-548t-5p	1	1	0.3	0.1
hsa-miR-548v	1	0	0.3	0
hsa-miR-5689	1	2	0.3	0.2
hsa-miR-5697	1	2	0.3	0.2
hsa-miR-5699	1	3	0.3	0.3
hsa-miR-6132	1	0	0.3	0
hsa-miR-624-3p	1	5	0.3	0.5
hsa-miR-6501-5p	1	1	0.3	0.1
hsa-miR-6502-5p	1	0	0.3	0
hsa-miR-6505-5p	1	2	0.3	0.2
hsa-miR-6509-5p	1	10	0.3	1
hsa-miR-6514-3p	1	5	0.3	0.5
hsa-miR-6515-5p	1	24	0.3	2.3
hsa-miR-663b	1	2	0.3	0.2
hsa-miR-668	1	1	0.3	0.1
hsa-miR-6718-5p	1	1	0.3	0.1
hsa-miR-675-5p	1	0	0.3	0
hsa-miR-939-3p	1	10	0.3	1
hsa-miR-1	0	0	0	0
hsa-miR-103b	0	0	0	0
hsa-miR-106a-3p	0	3	0	0.3
hsa-miR-106a-5p	0	608	0	58.2
hsa-miR-10b-3p	0	0	0	0
hsa-miR-1178-3p	0	0	0	0
hsa-miR-1178-5p	0	0	0	0
hsa-miR-1182	0	0	0	0
hsa-miR-1183	0	0	0	0
hsa-miR-1184	0	0	0	0
hsa-miR-1185-2-3p	0	0	0	0
hsa-miR-1193	0	0	0	0
hsa-miR-1200	0	0	0	0
hsa-miR-1202	0	0	0	0
hsa-miR-1203	0	0	0	0
hsa-miR-1204	0	0	0	0
hsa-miR-1205	0	0	0	0
hsa-miR-1206	0	0	0	0
hsa-miR-1207-3p	0	0	0	0
hsa-miR-1207-5p	0	0	0	0
hsa-miR-1208	0	0	0	0
hsa-miR-122-3p	0	1	0	0.1
hsa-miR-1225-3p	0	0	0	0
hsa-miR-1225-5p	0	0	0	0
hsa-miR-1227-5p	0	0	0	0
hsa-miR-1229-5p	0	2	0	0.2
hsa-miR-1231	0	0	0	0
hsa-miR-1233-3p	0	0	0	0
hsa-miR-1234-5p	0	0	0	0
hsa-miR-1236-5p	0	0	0	0
hsa-miR-1237-5p	0	0	0	0
hsa-miR-1238-3p	0	0	0	0
hsa-miR-1238-5p	0	0	0	0
hsa-miR-124-3p	0	0	0	0
hsa-miR-124-5p	0	0	0	0
hsa-miR-1243	0	1	0	0.1
hsa-miR-1244	0	0	0	0
hsa-miR-1245a	0	0	0	0
hsa-miR-1245b-3p	0	0	0	0
hsa-miR-1245b-5p	0	0	0	0
hsa-miR-1247-3p	0	0	0	0
hsa-miR-1250	0	0	0	0
hsa-miR-1251	0	0	0	0
hsa-miR-1252	0	3	0	0.3
hsa-miR-1253	0	0	0	0
hsa-miR-1255b-2-3p	0	0	0	0
hsa-miR-1257	0	0	0	0
hsa-miR-1258	0	0	0	0
hsa-miR-1260a	0	1	0	0.1
hsa-miR-1263	0	0	0	0
hsa-miR-1264	0	0	0	0
hsa-miR-1265	0	0	0	0
hsa-miR-1268a	0	0	0	0
hsa-miR-1269a	0	0	0	0
hsa-miR-1269b	0	0	0	0
hsa-miR-1270	0	0	0	0
hsa-miR-1273e	0	6	0	0.6
hsa-miR-1273f	0	0	0	0
hsa-miR-1273g-5p	0	1	0	0.1
hsa-miR-1277-3p	0	0	0	0
hsa-miR-1279	0	0	0	0
hsa-miR-1281	0	0	0	0
hsa-miR-1282	0	0	0	0
hsa-miR-1283	0	0	0	0
hsa-miR-129-1-3p	0	0	0	0
hsa-miR-129-2-3p	0	0	0	0
hsa-miR-1295a	0	0	0	0
hsa-miR-1295b-3p	0	0	0	0
hsa-miR-1295b-5p	0	0	0	0
hsa-miR-1297	0	0	0	0
hsa-miR-1306-3p	0	0	0	0
hsa-miR-130a-5p	0	0	0	0
hsa-miR-1321	0	0	0	0
hsa-miR-1323	0	0	0	0
hsa-miR-1324	0	0	0	0
hsa-miR-133a	0	0	0	0
hsa-miR-133b	0	0	0	0
hsa-miR-135a-3p	0	0	0	0
hsa-miR-135a-5p	0	0	0	0
hsa-miR-138-2-3p	0	1	0	0.1
hsa-miR-139-3p	0	1	0	0.1
hsa-miR-141-5p	0	166	0	15.9
hsa-miR-143-5p	0	0	0	0
hsa-miR-144-3p	0	0	0	0
hsa-miR-144-5p	0	12	0	1.1
hsa-miR-145-3p	0	0	0	0
hsa-miR-1470	0	1	0	0.1
hsa-miR-1471	0	0	0	0
hsa-miR-147a	0	0	0	0
hsa-miR-150-3p	0	286	0	27.4
hsa-miR-1537	0	0	0	0
hsa-miR-1539	0	0	0	0
hsa-miR-1587	0	0	0	0
hsa-miR-1825	0	0	0	0
hsa-miR-1827	0	0	0	0
hsa-miR-187-3p	0	8	0	0.8
hsa-miR-187-5p	0	0	0	0
hsa-miR-18b-3p	0	11	0	1.1
hsa-miR-18b-5p	0	105	0	10.1
hsa-miR-1911-3p	0	0	0	0
hsa-miR-1911-5p	0	1	0	0.1
hsa-miR-1912	0	0	0	0
hsa-miR-1914-3p	0	0	0	0
hsa-miR-1915-5p	0	0	0	0
hsa-miR-1976	0	0	0	0
hsa-miR-198	0	0	0	0
hsa-miR-199a-3p	0	0	0	0
hsa-miR-199b-3p	0	0	0	0
hsa-miR-19b-2-5p	0	1	0	0.1
hsa-miR-200b-5p	0	0	0	0
hsa-miR-200c-5p	0	5	0	0.5
hsa-miR-202-3p	0	0	0	0
hsa-miR-202-5p	0	0	0	0
hsa-miR-203b-3p	0	5	0	0.5
hsa-miR-203b-5p	0	0	0	0
hsa-miR-204-3p	0	0	0	0
hsa-miR-204-5p	0	1	0	0.1
hsa-miR-205-3p	0	0	0	0
hsa-miR-2052	0	0	0	0
hsa-miR-2053	0	0	0	0
hsa-miR-2054	0	0	0	0
hsa-miR-206	0	0	0	0
hsa-miR-208a	0	0	0	0
hsa-miR-208b	0	0	0	0
hsa-miR-20b-3p	0	119	0	11.4
hsa-miR-20b-5p	0	9139	0	875.1
hsa-miR-211-3p	0	0	0	0
hsa-miR-211-5p	0	0	0	0
hsa-miR-2115-3p	0	0	0	0
hsa-miR-2115-5p	0	0	0	0
hsa-miR-2117	0	0	0	0
hsa-miR-214-5p	0	0	0	0
hsa-miR-216a-3p	0	0	0	0
hsa-miR-216a-5p	0	0	0	0
hsa-miR-216b	0	0	0	0
hsa-miR-217	0	0	0	0
hsa-miR-218-2-3p	0	0	0	0
hsa-miR-219-2-3p	0	0	0	0
hsa-miR-223-3p	0	4745	0	454.4
hsa-miR-223-5p	0	125	0	12
hsa-miR-2392	0	0	0	0
hsa-miR-23c	0	0	0	0
hsa-miR-2467-3p	0	3	0	0.3
hsa-miR-2681-3p	0	3	0	0.3
hsa-miR-2681-5p	0	3	0	0.3
hsa-miR-2861	0	0	0	0
hsa-miR-2909	0	0	0	0
hsa-miR-297	0	0	0	0
hsa-miR-298	0	0	0	0
hsa-miR-300	0	0	0	0
hsa-miR-302a-3p	0	0	0	0
hsa-miR-302a-5p	0	0	0	0
hsa-miR-302b-3p	0	0	0	0
hsa-miR-302b-5p	0	0	0	0
hsa-miR-302c-3p	0	0	0	0
hsa-miR-302c-5p	0	2	0	0.2
hsa-miR-302d-3p	0	0	0	0
hsa-miR-302d-5p	0	0	0	0
hsa-miR-302e	0	0	0	0
hsa-miR-302f	0	0	0	0
hsa-miR-3064-3p	0	1	0	0.1
hsa-miR-3064-5p	0	0	0	0
hsa-miR-3074-5p	0	11	0	1.1
hsa-miR-3117-5p	0	0	0	0
hsa-miR-3118	0	0	0	0
hsa-miR-3119	0	0	0	0
hsa-miR-3120-3p	0	7	0	0.7
hsa-miR-3120-5p	0	0	0	0
hsa-miR-3121-5p	0	0	0	0
hsa-miR-3124-3p	0	0	0	0
hsa-miR-3125	0	0	0	0
hsa-miR-3136-3p	0	0	0	0
hsa-miR-3144-3p	0	4	0	0.4
hsa-miR-3144-5p	0	2	0	0.2
hsa-miR-3145-5p	0	4	0	0.4
hsa-miR-3146	0	5	0	0.5
hsa-miR-3147	0	0	0	0
hsa-miR-3148	0	0	0	0
hsa-miR-3150b-3p	0	0	0	0
hsa-miR-3150b-5p	0	0	0	0
hsa-miR-3151	0	0	0	0
hsa-miR-3153	0	1	0	0.1
hsa-miR-3154	0	0	0	0
hsa-miR-3155b	0	0	0	0
hsa-miR-3156-3p	0	0	0	0
hsa-miR-3156-5p	0	0	0	0
hsa-miR-3158-5p	0	0	0	0
hsa-miR-3160-5p	0	0	0	0
hsa-miR-3166	0	0	0	0
hsa-miR-3168	0	0	0	0
hsa-miR-3169	0	0	0	0
hsa-miR-3170	0	0	0	0
hsa-miR-3171	0	0	0	0
hsa-miR-3173-3p	0	20	0	1.9
hsa-miR-3175	0	6	0	0.6
hsa-miR-3178	0	0	0	0
hsa-miR-3180	0	0	0	0
hsa-miR-3181	0	2	0	0.2
hsa-miR-3183	0	1	0	0.1
hsa-miR-3184-3p	0	1	0	0.1
hsa-miR-3185	0	3	0	0.3
hsa-miR-3186-3p	0	0	0	0
hsa-miR-3186-5p	0	0	0	0
hsa-miR-3189-3p	0	0	0	0
hsa-miR-3189-5p	0	0	0	0
hsa-miR-3190-5p	0	0	0	0
hsa-miR-3191-3p	0	0	0	0
hsa-miR-3191-5p	0	0	0	0
hsa-miR-3195	0	0	0	0
hsa-miR-3197	0	0	0	0
hsa-miR-3198	0	7	0	0.7
hsa-miR-3199	0	0	0	0
hsa-miR-3201	0	0	0	0
hsa-miR-3202	0	5	0	0.5
hsa-miR-320d	0	1	0	0.1
hsa-miR-320e	0	0	0	0
hsa-miR-323b-5p	0	0	0	0
hsa-miR-325	0	0	0	0
hsa-miR-346	0	3	0	0.3
hsa-miR-3529-3p	0	0	0	0
hsa-miR-3529-5p	0	0	0	0
hsa-miR-3591-3p	0	0	0	0
hsa-miR-3591-5p	0	1	0	0.1
hsa-miR-3606-3p	0	0	0	0
hsa-miR-3606-5p	0	0	0	0
hsa-miR-3607-5p	0	0	0	0
hsa-miR-3609	0	4	0	0.4
hsa-miR-3612	0	0	0	0
hsa-miR-3616-3p	0	0	0	0
hsa-miR-3616-5p	0	0	0	0
hsa-miR-3618	0	0	0	0
hsa-miR-3621	0	0	0	0
hsa-miR-3622a-3p	0	0	0	0
hsa-miR-3622b-3p	0	0	0	0
hsa-miR-3622b-5p	0	0	0	0
hsa-miR-363-5p	0	37	0	3.5
hsa-miR-3646	0	0	0	0
hsa-miR-3648	0	0	0	0
hsa-miR-3649	0	0	0	0
hsa-miR-3650	0	0	0	0
hsa-miR-3654	0	0	0	0
hsa-miR-3655	0	0	0	0
hsa-miR-3657	0	0	0	0
hsa-miR-3658	0	0	0	0
hsa-miR-3659	0	0	0	0
hsa-miR-365a-3p	0	0	0	0
hsa-miR-365b-3p	0	0	0	0
hsa-miR-3660	0	0	0	0
hsa-miR-3663-3p	0	0	0	0
hsa-miR-3663-5p	0	0	0	0
hsa-miR-3664-3p	0	0	0	0
hsa-miR-3664-5p	0	0	0	0
hsa-miR-3665	0	0	0	0
hsa-miR-3666	0	0	0	0
hsa-miR-3667-3p	0	61	0	5.8
hsa-miR-3667-5p	0	6	0	0.6
hsa-miR-3669	0	0	0	0
hsa-miR-367-3p	0	0	0	0
hsa-miR-367-5p	0	0	0	0
hsa-miR-3670	0	0	0	0
hsa-miR-3671	0	0	0	0
hsa-miR-3672	0	0	0	0
hsa-miR-3673	0	0	0	0
hsa-miR-3678-5p	0	1	0	0.1
hsa-miR-3680-3p	0	1	0	0.1
hsa-miR-3681-3p	0	0	0	0
hsa-miR-3682-5p	0	0	0	0
hsa-miR-3683	0	0	0	0
hsa-miR-3684	0	9	0	0.9
hsa-miR-3686	0	0	0	0
hsa-miR-3688-5p	0	0	0	0
hsa-miR-3689a-3p	0	0	0	0
hsa-miR-3689a-5p	0	0	0	0
hsa-miR-3689b-3p	0	0	0	0
hsa-miR-3689b-5p	0	0	0	0
hsa-miR-3689c	0	0	0	0
hsa-miR-3689d	0	0	0	0
hsa-miR-3689e	0	0	0	0
hsa-miR-3689f	0	0	0	0
hsa-miR-3690	0	2	0	0.2
hsa-miR-3691-3p	0	10	0	1
hsa-miR-3692-3p	0	1	0	0.1
hsa-miR-3692-5p	0	0	0	0
hsa-miR-3713	0	0	0	0
hsa-miR-3714	0	0	0	0
hsa-miR-371a-3p	0	0	0	0
hsa-miR-371b-3p	0	1	0	0.1
hsa-miR-371b-5p	0	0	0	0
hsa-miR-372	0	0	0	0
hsa-miR-373-3p	0	0	0	0
hsa-miR-373-5p	0	0	0	0
hsa-miR-374c-5p	0	0	0	0
hsa-miR-376a-2-5p	0	0	0	0
hsa-miR-376c-5p	0	0	0	0
hsa-miR-378b	0	0	0	0
hsa-miR-378d	0	1	0	0.1
hsa-miR-378e	0	0	0	0
hsa-miR-378f	0	0	0	0
hsa-miR-378g	0	0	0	0
hsa-miR-378i	0	0	0	0
hsa-miR-378j	0	0	0	0
hsa-miR-380-5p	0	0	0	0
hsa-miR-383	0	0	0	0
hsa-miR-384	0	0	0	0
hsa-miR-3907	0	2	0	0.2
hsa-miR-3908	0	0	0	0
hsa-miR-3910	0	0	0	0
hsa-miR-3914	0	0	0	0
hsa-miR-3915	0	0	0	0
hsa-miR-3917	0	4	0	0.4
hsa-miR-3920	0	0	0	0
hsa-miR-3921	0	0	0	0
hsa-miR-3922-3p	0	0	0	0
hsa-miR-3922-5p	0	8	0	0.8
hsa-miR-3923	0	0	0	0
hsa-miR-3924	0	0	0	0
hsa-miR-3925-3p	0	0	0	0
hsa-miR-3925-5p	0	0	0	0
hsa-miR-3926	0	0	0	0
hsa-miR-3927-3p	0	0	0	0
hsa-miR-3927-5p	0	0	0	0
hsa-miR-3936	0	1	0	0.1
hsa-miR-3937	0	0	0	0
hsa-miR-3938	0	0	0	0
hsa-miR-3941	0	0	0	0
hsa-miR-3942-3p	0	0	0	0
hsa-miR-3943	0	0	0	0
hsa-miR-3945	0	0	0	0
hsa-miR-3972	0	0	0	0
hsa-miR-3973	0	0	0	0
hsa-miR-3974	0	0	0	0
hsa-miR-3975	0	0	0	0
hsa-miR-3976	0	0	0	0
hsa-miR-3977	0	0	0	0
hsa-miR-3978	0	0	0	0
hsa-miR-412	0	0	0	0
hsa-miR-422a	0	15	0	1.4
hsa-miR-4251	0	0	0	0
hsa-miR-4252	0	0	0	0
hsa-miR-4253	0	0	0	0
hsa-miR-4255	0	0	0	0
hsa-miR-4256	0	0	0	0
hsa-miR-4257	0	0	0	0
hsa-miR-4258	0	0	0	0
hsa-miR-4259	0	0	0	0
hsa-miR-4260	0	0	0	0
hsa-miR-4261	0	0	0	0
hsa-miR-4262	0	0	0	0
hsa-miR-4263	0	0	0	0
hsa-miR-4264	0	0	0	0
hsa-miR-4265	0	0	0	0
hsa-miR-4266	0	0	0	0
hsa-miR-4267	0	0	0	0
hsa-miR-4268	0	0	0	0
hsa-miR-4269	0	0	0	0
hsa-miR-4270	0	0	0	0
hsa-miR-4271	0	0	0	0
hsa-miR-4273	0	0	0	0
hsa-miR-4274	0	0	0	0
hsa-miR-4275	0	0	0	0
hsa-miR-4276	0	0	0	0
hsa-miR-4277	0	0	0	0
hsa-miR-4278	0	0	0	0
hsa-miR-4279	0	0	0	0
hsa-miR-4280	0	1	0	0.1
hsa-miR-4281	0	0	0	0
hsa-miR-4282	0	0	0	0
hsa-miR-4283	0	0	0	0
hsa-miR-4285	0	0	0	0
hsa-miR-4287	0	0	0	0
hsa-miR-4288	0	0	0	0
hsa-miR-4289	0	0	0	0
hsa-miR-4290	0	0	0	0
hsa-miR-4291	0	0	0	0
hsa-miR-4292	0	0	0	0
hsa-miR-4293	0	0	0	0
hsa-miR-4294	0	0	0	0
hsa-miR-4295	0	0	0	0
hsa-miR-4296	0	0	0	0
hsa-miR-4297	0	0	0	0
hsa-miR-4298	0	0	0	0
hsa-miR-4299	0	0	0	0
hsa-miR-4300	0	0	0	0
hsa-miR-4302	0	0	0	0
hsa-miR-4303	0	0	0	0
hsa-miR-4304	0	0	0	0
hsa-miR-4305	0	0	0	0
hsa-miR-4306	0	0	0	0
hsa-miR-4307	0	0	0	0
hsa-miR-4308	0	0	0	0
hsa-miR-4309	0	0	0	0
hsa-miR-4310	0	0	0	0
hsa-miR-4311	0	0	0	0
hsa-miR-4312	0	0	0	0
hsa-miR-4313	0	0	0	0
hsa-miR-4314	0	0	0	0
hsa-miR-4315	0	0	0	0
hsa-miR-4316	0	0	0	0
hsa-miR-4317	0	0	0	0
hsa-miR-4318	0	0	0	0
hsa-miR-4319	0	0	0	0
hsa-miR-4320	0	0	0	0
hsa-miR-4321	0	0	0	0
hsa-miR-4322	0	0	0	0
hsa-miR-4323	0	0	0	0
hsa-miR-4324	0	0	0	0
hsa-miR-4325	0	0	0	0
hsa-miR-4327	0	0	0	0
hsa-miR-4328	0	0	0	0
hsa-miR-4329	0	0	0	0
hsa-miR-4330	0	0	0	0
hsa-miR-4417	0	0	0	0
hsa-miR-4418	0	0	0	0
hsa-miR-4419a	0	0	0	0
hsa-miR-4419b	0	0	0	0
hsa-miR-4420	0	17	0	1.6
hsa-miR-4422	0	1	0	0.1
hsa-miR-4423-3p	0	0	0	0
hsa-miR-4423-5p	0	3	0	0.3
hsa-miR-4426	0	0	0	0
hsa-miR-4427	0	18	0	1.7
hsa-miR-4428	0	0	0	0
hsa-miR-4430	0	1	0	0.1
hsa-miR-4432	0	0	0	0
hsa-miR-4433-5p	0	0	0	0
hsa-miR-4434	0	0	0	0
hsa-miR-4436a	0	0	0	0
hsa-miR-4436b-3p	0	0	0	0
hsa-miR-4436b-5p	0	0	0	0
hsa-miR-4437	0	11	0	1.1
hsa-miR-4438	0	0	0	0
hsa-miR-4439	0	0	0	0
hsa-miR-4441	0	0	0	0
hsa-miR-4442	0	1	0	0.1
hsa-miR-4444	0	0	0	0
hsa-miR-4445-3p	0	0	0	0
hsa-miR-4445-5p	0	0	0	0
hsa-miR-4446-3p	0	57	0	5.5
hsa-miR-4446-5p	0	0	0	0
hsa-miR-4447	0	1	0	0.1
hsa-miR-4449	0	3	0	0.3
hsa-miR-4450	0	0	0	0
hsa-miR-4452	0	0	0	0
hsa-miR-4453	0	0	0	0
hsa-miR-4456	0	0	0	0
hsa-miR-4460	0	0	0	0
hsa-miR-4462	0	0	0	0
hsa-miR-4463	0	0	0	0
hsa-miR-4464	0	0	0	0
hsa-miR-4465	0	0	0	0
hsa-miR-4468	0	0	0	0
hsa-miR-4469	0	0	0	0
hsa-miR-4470	0	0	0	0
hsa-miR-4471	0	0	0	0
hsa-miR-4472	0	0	0	0
hsa-miR-4474-3p	0	7	0	0.7
hsa-miR-4474-5p	0	0	0	0
hsa-miR-4475	0	0	0	0
hsa-miR-4476	0	0	0	0
hsa-miR-4477a	0	2	0	0.2
hsa-miR-4478	0	0	0	0
hsa-miR-448	0	1	0	0.1
hsa-miR-4480	0	0	0	0
hsa-miR-4481	0	2	0	0.2
hsa-miR-4483	0	94	0	9
hsa-miR-4486	0	0	0	0
hsa-miR-4487	0	0	0	0
hsa-miR-4489	0	1	0	0.1
hsa-miR-4490	0	0	0	0
hsa-miR-4491	0	0	0	0
hsa-miR-4492	0	0	0	0
hsa-miR-4493	0	0	0	0
hsa-miR-4494	0	0	0	0
hsa-miR-4495	0	0	0	0
hsa-miR-4498	0	5	0	0.5
hsa-miR-4499	0	0	0	0
hsa-miR-449c-3p	0	0	0	0
hsa-miR-4500	0	0	0	0
hsa-miR-4501	0	0	0	0
hsa-miR-4503	0	0	0	0
hsa-miR-4505	0	0	0	0
hsa-miR-4506	0	0	0	0
hsa-miR-4507	0	1	0	0.1
hsa-miR-4509	0	0	0	0
hsa-miR-450b-3p	0	0	0	0
hsa-miR-4510	0	0	0	0
hsa-miR-4514	0	0	0	0
hsa-miR-4519	0	3	0	0.3
hsa-miR-451b	0	0	0	0
hsa-miR-452-3p	0	0	0	0
hsa-miR-4520a-3p	0	2	0	0.2
hsa-miR-4520a-5p	0	0	0	0
hsa-miR-4520b-3p	0	0	0	0
hsa-miR-4520b-5p	0	0	0	0
hsa-miR-4524a-3p	0	0	0	0
hsa-miR-4524a-5p	0	0	0	0
hsa-miR-4524b-3p	0	0	0	0
hsa-miR-4524b-5p	0	0	0	0
hsa-miR-4526	0	45	0	4.3
hsa-miR-4527	0	0	0	0
hsa-miR-4528	0	0	0	0
hsa-miR-4529-3p	0	0	0	0
hsa-miR-4529-5p	0	0	0	0
hsa-miR-4530	0	0	0	0
hsa-miR-4533	0	0	0	0
hsa-miR-4534	0	0	0	0
hsa-miR-4535	0	0	0	0
hsa-miR-4536-3p	0	0	0	0
hsa-miR-4536-5p	0	0	0	0
hsa-miR-4537	0	0	0	0
hsa-miR-4538	0	0	0	0
hsa-miR-4539	0	0	0	0
hsa-miR-4540	0	0	0	0
hsa-miR-4632-3p	0	0	0	0
hsa-miR-4632-5p	0	0	0	0
hsa-miR-4633-3p	0	0	0	0
hsa-miR-4633-5p	0	0	0	0
hsa-miR-4634	0	0	0	0
hsa-miR-4635	0	12	0	1.1
hsa-miR-4636	0	0	0	0
hsa-miR-4637	0	3	0	0.3
hsa-miR-4638-5p	0	6	0	0.6
hsa-miR-4639-3p	0	0	0	0
hsa-miR-4639-5p	0	0	0	0
hsa-miR-4640-5p	0	0	0	0
hsa-miR-4641	0	1	0	0.1
hsa-miR-4643	0	0	0	0
hsa-miR-4644	0	1	0	0.1
hsa-miR-4645-5p	0	0	0	0
hsa-miR-4646-3p	0	1	0	0.1
hsa-miR-4646-5p	0	0	0	0
hsa-miR-4648	0	0	0	0
hsa-miR-4649-3p	0	26	0	2.5
hsa-miR-4649-5p	0	8	0	0.8
hsa-miR-4650-3p	0	0	0	0
hsa-miR-4650-5p	0	1	0	0.1
hsa-miR-4652-3p	0	0	0	0
hsa-miR-4652-5p	0	0	0	0
hsa-miR-4653-3p	0	0	0	0
hsa-miR-4654	0	0	0	0
hsa-miR-4655-3p	0	0	0	0
hsa-miR-4656	0	3	0	0.3
hsa-miR-4657	0	0	0	0
hsa-miR-4659a-3p	0	17	0	1.6
hsa-miR-4659a-5p	0	3	0	0.3
hsa-miR-4659b-3p	0	0	0	0
hsa-miR-4659b-5p	0	0	0	0
hsa-miR-466	0	5	0	0.5
hsa-miR-4660	0	4	0	0.4
hsa-miR-4662a-3p	0	0	0	0
hsa-miR-4663	0	0	0	0
hsa-miR-4664-5p	0	2	0	0.2
hsa-miR-4665-3p	0	0	0	0
hsa-miR-4666a-3p	0	0	0	0
hsa-miR-4666a-5p	0	6	0	0.6
hsa-miR-4666b	0	0	0	0
hsa-miR-4667-3p	0	0	0	0
hsa-miR-4670-3p	0	0	0	0
hsa-miR-4670-5p	0	0	0	0
hsa-miR-4672	0	2	0	0.2
hsa-miR-4674	0	2	0	0.2
hsa-miR-4675	0	0	0	0
hsa-miR-4676-5p	0	0	0	0
hsa-miR-4678	0	0	0	0
hsa-miR-4679	0	0	0	0
hsa-miR-4680-5p	0	0	0	0
hsa-miR-4681	0	1	0	0.1
hsa-miR-4683	0	0	0	0
hsa-miR-4684-5p	0	2	0	0.2
hsa-miR-4685-5p	0	0	0	0
hsa-miR-4687-3p	0	18	0	1.7
hsa-miR-4690-3p	0	1	0	0.1
hsa-miR-4690-5p	0	1	0	0.1
hsa-miR-4691-5p	0	0	0	0
hsa-miR-4692	0	0	0	0
hsa-miR-4693-3p	0	0	0	0
hsa-miR-4693-5p	0	0	0	0
hsa-miR-4694-3p	0	0	0	0
hsa-miR-4694-5p	0	0	0	0
hsa-miR-4695-5p	0	1	0	0.1
hsa-miR-4696	0	0	0	0
hsa-miR-4697-3p	0	8	0	0.8
hsa-miR-4697-5p	0	0	0	0
hsa-miR-4698	0	0	0	0
hsa-miR-4699-5p	0	0	0	0
hsa-miR-4700-3p	0	3	0	0.3
hsa-miR-4700-5p	0	0	0	0
hsa-miR-4701-3p	0	0	0	0
hsa-miR-4703-3p	0	0	0	0
hsa-miR-4703-5p	0	0	0	0
hsa-miR-4704-3p	0	0	0	0
hsa-miR-4704-5p	0	0	0	0
hsa-miR-4705	0	4	0	0.4
hsa-miR-4708-3p	0	0	0	0
hsa-miR-4708-5p	0	0	0	0
hsa-miR-4709-3p	0	4	0	0.4
hsa-miR-4709-5p	0	2	0	0.2
hsa-miR-4711-3p	0	0	0	0
hsa-miR-4711-5p	0	0	0	0
hsa-miR-4712-3p	0	0	0	0
hsa-miR-4712-5p	0	0	0	0
hsa-miR-4713-3p	0	0	0	0
hsa-miR-4713-5p	0	0	0	0
hsa-miR-4714-5p	0	2	0	0.2
hsa-miR-4715-3p	0	0	0	0
hsa-miR-4715-5p	0	0	0	0
hsa-miR-4716-3p	0	0	0	0
hsa-miR-4716-5p	0	0	0	0
hsa-miR-4717-5p	0	0	0	0
hsa-miR-4718	0	0	0	0
hsa-miR-4719	0	0	0	0
hsa-miR-4720-3p	0	0	0	0
hsa-miR-4720-5p	0	0	0	0
hsa-miR-4721	0	0	0	0
hsa-miR-4722-3p	0	0	0	0
hsa-miR-4722-5p	0	1	0	0.1
hsa-miR-4723-5p	0	2	0	0.2
hsa-miR-4724-5p	0	0	0	0
hsa-miR-4725-5p	0	0	0	0
hsa-miR-4726-3p	0	3	0	0.3
hsa-miR-4727-5p	0	0	0	0
hsa-miR-4728-5p	0	0	0	0
hsa-miR-4729	0	1	0	0.1
hsa-miR-4730	0	0	0	0
hsa-miR-4732-3p	0	0	0	0
hsa-miR-4732-5p	0	1	0	0.1
hsa-miR-4733-3p	0	0	0	0
hsa-miR-4733-5p	0	0	0	0
hsa-miR-4735-3p	0	0	0	0
hsa-miR-4735-5p	0	0	0	0
hsa-miR-4736	0	0	0	0
hsa-miR-4737	0	0	0	0
hsa-miR-4738-5p	0	1	0	0.1
hsa-miR-4740-3p	0	0	0	0
hsa-miR-4740-5p	0	2	0	0.2
hsa-miR-4743-3p	0	0	0	0
hsa-miR-4743-5p	0	0	0	0
hsa-miR-4744	0	1	0	0.1
hsa-miR-4746-3p	0	0	0	0
hsa-miR-4747-5p	0	3	0	0.3
hsa-miR-4750-5p	0	2	0	0.2
hsa-miR-4751	0	6	0	0.6
hsa-miR-4752	0	0	0	0
hsa-miR-4753-3p	0	0	0	0
hsa-miR-4753-5p	0	3	0	0.3
hsa-miR-4754	0	0	0	0
hsa-miR-4755-3p	0	12	0	1.1
hsa-miR-4755-5p	0	3	0	0.3
hsa-miR-4756-3p	0	0	0	0
hsa-miR-4756-5p	0	0	0	0
hsa-miR-4757-5p	0	0	0	0
hsa-miR-4758-5p	0	0	0	0
hsa-miR-4759	0	0	0	0
hsa-miR-4760-3p	0	0	0	0
hsa-miR-4761-5p	0	0	0	0
hsa-miR-4763-5p	0	0	0	0
hsa-miR-4764-3p	0	0	0	0
hsa-miR-4764-5p	0	0	0	0
hsa-miR-4765	0	1	0	0.1
hsa-miR-4766-5p	0	1	0	0.1
hsa-miR-4768-3p	0	0	0	0
hsa-miR-4769-5p	0	0	0	0
hsa-miR-4770	0	0	0	0
hsa-miR-4771	0	1	0	0.1
hsa-miR-4772-3p	0	0	0	0
hsa-miR-4773	0	0	0	0
hsa-miR-4774-3p	0	1	0	0.1
hsa-miR-4774-5p	0	7	0	0.7
hsa-miR-4776-3p	0	0	0	0
hsa-miR-4776-5p	0	15	0	1.4
hsa-miR-4777-3p	0	0	0	0
hsa-miR-4777-5p	0	0	0	0
hsa-miR-4778-3p	0	0	0	0
hsa-miR-4778-5p	0	0	0	0
hsa-miR-4779	0	0	0	0
hsa-miR-4780	0	0	0	0
hsa-miR-4781-5p	0	0	0	0
hsa-miR-4782-3p	0	0	0	0
hsa-miR-4782-5p	0	0	0	0
hsa-miR-4783-5p	0	1	0	0.1
hsa-miR-4784	0	0	0	0
hsa-miR-4789-3p	0	0	0	0
hsa-miR-4789-5p	0	0	0	0
hsa-miR-4790-3p	0	0	0	0
hsa-miR-4790-5p	0	0	0	0
hsa-miR-4793-5p	0	0	0	0
hsa-miR-4794	0	0	0	0
hsa-miR-4795-3p	0	0	0	0
hsa-miR-4795-5p	0	0	0	0
hsa-miR-4796-3p	0	4	0	0.4
hsa-miR-4796-5p	0	2	0	0.2
hsa-miR-4797-3p	0	4	0	0.4
hsa-miR-4798-3p	0	0	0	0
hsa-miR-4798-5p	0	0	0	0
hsa-miR-4799-3p	0	1	0	0.1
hsa-miR-4799-5p	0	4	0	0.4
hsa-miR-4800-5p	0	0	0	0
hsa-miR-4801	0	0	0	0
hsa-miR-4802-5p	0	0	0	0
hsa-miR-4803	0	0	0	0
hsa-miR-4804-5p	0	1	0	0.1
hsa-miR-488-3p	0	0	0	0
hsa-miR-488-5p	0	0	0	0
hsa-miR-489	0	0	0	0
hsa-miR-490-3p	0	13	0	1.2
hsa-miR-490-5p	0	5	0	0.5
hsa-miR-492	0	0	0	0
hsa-miR-495-5p	0	0	0	0
hsa-miR-498	0	0	0	0
hsa-miR-4999-3p	0	1	0	0.1
hsa-miR-4999-5p	0	1	0	0.1
hsa-miR-499a-3p	0	0	0	0
hsa-miR-499b-3p	0	0	0	0
hsa-miR-499b-5p	0	0	0	0
hsa-miR-5002-3p	0	0	0	0
hsa-miR-5003-5p	0	0	0	0
hsa-miR-5004-3p	0	4	0	0.4
hsa-miR-5004-5p	0	6	0	0.6
hsa-miR-5006-5p	0	0	0	0
hsa-miR-5007-3p	0	0	0	0
hsa-miR-5007-5p	0	0	0	0
hsa-miR-5009-3p	0	1	0	0.1
hsa-miR-500b	0	0	0	0
hsa-miR-5010-5p	0	3	0	0.3
hsa-miR-5011-3p	0	0	0	0
hsa-miR-5011-5p	0	0	0	0
hsa-miR-502-5p	0	0	0	0
hsa-miR-5047	0	0	0	0
hsa-miR-506-3p	0	0	0	0
hsa-miR-506-5p	0	0	0	0
hsa-miR-508-5p	0	1	0	0.1
hsa-miR-5087	0	1	0	0.1
hsa-miR-5088	0	2	0	0.2
hsa-miR-5089-3p	0	0	0	0
hsa-miR-5089-5p	0	2	0	0.2
hsa-miR-509-3-5p	0	2	0	0.2
hsa-miR-5090	0	1	0	0.1
hsa-miR-5092	0	0	0	0
hsa-miR-5093	0	0	0	0
hsa-miR-510	0	0	0	0
hsa-miR-511	0	0	0	0
hsa-miR-512-3p	0	0	0	0
hsa-miR-512-5p	0	0	0	0
hsa-miR-513a-3p	0	0	0	0
hsa-miR-513a-5p	0	0	0	0
hsa-miR-513c-3p	0	0	0	0
hsa-miR-513c-5p	0	0	0	0
hsa-miR-514a-5p	0	0	0	0
hsa-miR-514b-3p	0	0	0	0
hsa-miR-514b-5p	0	1	0	0.1
hsa-miR-515-3p	0	0	0	0
hsa-miR-515-5p	0	0	0	0
hsa-miR-516a-3p	0	0	0	0
hsa-miR-516a-5p	0	0	0	0
hsa-miR-516b-3p	0	0	0	0
hsa-miR-517-5p	0	0	0	0
hsa-miR-517a-3p	0	0	0	0
hsa-miR-517b-3p	0	0	0	0
hsa-miR-517c-3p	0	0	0	0
hsa-miR-5186	0	0	0	0
hsa-miR-5187-3p	0	1	0	0.1
hsa-miR-5189	0	16	0	1.5
hsa-miR-518a-3p	0	0	0	0
hsa-miR-518a-5p	0	0	0	0
hsa-miR-518b	0	0	0	0
hsa-miR-518c-3p	0	0	0	0
hsa-miR-518c-5p	0	0	0	0
hsa-miR-518d-3p	0	0	0	0
hsa-miR-518d-5p	0	0	0	0
hsa-miR-518e-3p	0	0	0	0
hsa-miR-518e-5p	0	0	0	0
hsa-miR-518f-3p	0	0	0	0
hsa-miR-518f-5p	0	0	0	0
hsa-miR-5191	0	0	0	0
hsa-miR-5192	0	0	0	0
hsa-miR-5193	0	0	0	0
hsa-miR-5194	0	0	0	0
hsa-miR-5195-3p	0	0	0	0
hsa-miR-5195-5p	0	0	0	0
hsa-miR-5196-3p	0	0	0	0
hsa-miR-5196-5p	0	0	0	0
hsa-miR-5197-3p	0	0	0	0
hsa-miR-5197-5p	0	0	0	0
hsa-miR-519a-3p	0	0	0	0
hsa-miR-519a-5p	0	0	0	0
hsa-miR-519b-3p	0	0	0	0
hsa-miR-519b-5p	0	0	0	0
hsa-miR-519c-5p	0	0	0	0
hsa-miR-519d	0	0	0	0
hsa-miR-519e-3p	0	0	0	0
hsa-miR-519e-5p	0	0	0	0
hsa-miR-520a-3p	0	0	0	0
hsa-miR-520a-5p	0	0	0	0
hsa-miR-520b	0	0	0	0
hsa-miR-520c-3p	0	0	0	0
hsa-miR-520c-5p	0	0	0	0
hsa-miR-520d-3p	0	0	0	0
hsa-miR-520d-5p	0	0	0	0
hsa-miR-520e	0	0	0	0
hsa-miR-520f	0	0	0	0
hsa-miR-520g	0	0	0	0
hsa-miR-520h	0	0	0	0
hsa-miR-521	0	0	0	0
hsa-miR-522-3p	0	0	0	0
hsa-miR-522-5p	0	0	0	0
hsa-miR-523-3p	0	0	0	0
hsa-miR-523-5p	0	0	0	0
hsa-miR-524-3p	0	0	0	0
hsa-miR-524-5p	0	1	0	0.1
hsa-miR-525-3p	0	0	0	0
hsa-miR-525-5p	0	0	0	0
hsa-miR-526a	0	0	0	0
hsa-miR-526b-3p	0	0	0	0
hsa-miR-526b-5p	0	0	0	0
hsa-miR-527	0	0	0	0
hsa-miR-544a	0	0	0	0
hsa-miR-544b	0	0	0	0
hsa-miR-548aa	0	1	0	0.1
hsa-miR-548ab	0	10	0	1
hsa-miR-548ad	0	0	0	0
hsa-miR-548ae	0	0	0	0
hsa-miR-548ag	0	0	0	0
hsa-miR-548ah-3p	0	25	0	2.4
hsa-miR-548ah-5p	0	0	0	0
hsa-miR-548ai	0	0	0	0
hsa-miR-548aj-3p	0	0	0	0
hsa-miR-548aj-5p	0	0	0	0
hsa-miR-548ak	0	0	0	0
hsa-miR-548am-3p	0	0	0	0
hsa-miR-548am-5p	0	0	0	0
hsa-miR-548an	0	2	0	0.2
hsa-miR-548ao-3p	0	0	0	0
hsa-miR-548ao-5p	0	0	0	0
hsa-miR-548ap-3p	0	0	0	0
hsa-miR-548ap-5p	0	0	0	0
hsa-miR-548ar-3p	0	16	0	1.5
hsa-miR-548as-3p	0	0	0	0
hsa-miR-548at-3p	0	0	0	0
hsa-miR-548au-3p	0	4	0	0.4
hsa-miR-548au-5p	0	0	0	0
hsa-miR-548av-3p	0	0	0	0
hsa-miR-548av-5p	0	0	0	0
hsa-miR-548aw	0	1	0	0.1
hsa-miR-548ax	0	1	0	0.1
hsa-miR-548az-3p	0	0	0	0
hsa-miR-548b-5p	0	103	0	9.9
hsa-miR-548c-5p	0	0	0	0
hsa-miR-548f	0	2	0	0.2
hsa-miR-548g-3p	0	0	0	0
hsa-miR-548g-5p	0	0	0	0
hsa-miR-548h-3p	0	0	0	0
hsa-miR-548m	0	0	0	0
hsa-miR-548o-5p	0	0	0	0
hsa-miR-548t-3p	0	0	0	0
hsa-miR-548x-3p	0	0	0	0
hsa-miR-548x-5p	0	0	0	0
hsa-miR-548z	0	0	0	0
hsa-miR-549a	0	0	0	0
hsa-miR-550a-3-5p	0	0	0	0
hsa-miR-550b-2-5p	0	0	0	0
hsa-miR-550b-3p	0	0	0	0
hsa-miR-551b-3p	0	0	0	0
hsa-miR-551b-5p	0	0	0	0
hsa-miR-552	0	1	0	0.1
hsa-miR-553	0	0	0	0
hsa-miR-554	0	0	0	0
hsa-miR-555	0	0	0	0
hsa-miR-557	0	0	0	0
hsa-miR-5571-3p	0	0	0	0
hsa-miR-5571-5p	0	0	0	0
hsa-miR-5572	0	0	0	0
hsa-miR-5579-3p	0	0	0	0
hsa-miR-5579-5p	0	0	0	0
hsa-miR-558	0	0	0	0
hsa-miR-5580-3p	0	8	0	0.8
hsa-miR-5580-5p	0	4	0	0.4
hsa-miR-5581-5p	0	0	0	0
hsa-miR-5582-5p	0	0	0	0
hsa-miR-5583-3p	0	4	0	0.4
hsa-miR-5584-3p	0	0	0	0
hsa-miR-5585-5p	0	2	0	0.2
hsa-miR-5586-3p	0	0	0	0
hsa-miR-5586-5p	0	0	0	0
hsa-miR-5587-3p	0	2	0	0.2
hsa-miR-5587-5p	0	1	0	0.1
hsa-miR-5588-3p	0	0	0	0
hsa-miR-5588-5p	0	0	0	0
hsa-miR-5589-3p	0	0	0	0
hsa-miR-5589-5p	0	0	0	0
hsa-miR-559	0	0	0	0
hsa-miR-5590-3p	0	0	0	0
hsa-miR-5590-5p	0	0	0	0
hsa-miR-5591-3p	0	0	0	0
hsa-miR-5591-5p	0	0	0	0
hsa-miR-561-3p	0	0	0	0
hsa-miR-562	0	0	0	0
hsa-miR-563	0	0	0	0
hsa-miR-564	0	0	0	0
hsa-miR-566	0	0	0	0
hsa-miR-567	0	0	0	0
hsa-miR-568	0	0	0	0
hsa-miR-5680	0	0	0	0
hsa-miR-5681a	0	0	0	0
hsa-miR-5681b	0	0	0	0
hsa-miR-5682	0	11	0	1.1
hsa-miR-5684	0	0	0	0
hsa-miR-5685	0	0	0	0
hsa-miR-5686	0	0	0	0
hsa-miR-5687	0	1	0	0.1
hsa-miR-5688	0	0	0	0
hsa-miR-569	0	0	0	0
hsa-miR-5691	0	0	0	0
hsa-miR-5692a	0	0	0	0
hsa-miR-5692b	0	0	0	0
hsa-miR-5692c	0	0	0	0
hsa-miR-5693	0	0	0	0
hsa-miR-5694	0	0	0	0
hsa-miR-5696	0	31	0	3
hsa-miR-5698	0	2	0	0.2
hsa-miR-570-5p	0	0	0	0
hsa-miR-5700	0	0	0	0
hsa-miR-5702	0	0	0	0
hsa-miR-5703	0	0	0	0
hsa-miR-5704	0	0	0	0
hsa-miR-5705	0	0	0	0
hsa-miR-5708	0	0	0	0
hsa-miR-571	0	0	0	0
hsa-miR-572	0	0	0	0
hsa-miR-5739	0	0	0	0
hsa-miR-575	0	0	0	0
hsa-miR-577	0	3	0	0.3
hsa-miR-578	0	0	0	0
hsa-miR-5787	0	0	0	0
hsa-miR-581	0	0	0	0
hsa-miR-583	0	0	0	0
hsa-miR-585	0	0	0	0
hsa-miR-587	0	0	0	0
hsa-miR-588	0	3	0	0.3
hsa-miR-591	0	0	0	0
hsa-miR-592	0	2	0	0.2
hsa-miR-593-3p	0	0	0	0
hsa-miR-593-5p	0	0	0	0
hsa-miR-595	0	0	0	0
hsa-miR-596	0	0	0	0
hsa-miR-599	0	0	0	0
hsa-miR-600	0	2	0	0.2
hsa-miR-601	0	0	0	0
hsa-miR-603	0	0	0	0
hsa-miR-604	0	0	0	0
hsa-miR-605	0	0	0	0
hsa-miR-606	0	0	0	0
hsa-miR-6068	0	0	0	0
hsa-miR-6069	0	0	0	0
hsa-miR-607	0	1	0	0.1
hsa-miR-6070	0	0	0	0
hsa-miR-6071	0	0	0	0
hsa-miR-6072	0	0	0	0
hsa-miR-6073	0	0	0	0
hsa-miR-6074	0	0	0	0
hsa-miR-6075	0	0	0	0
hsa-miR-6076	0	0	0	0
hsa-miR-6077	0	0	0	0
hsa-miR-6078	0	0	0	0
hsa-miR-6079	0	0	0	0
hsa-miR-608	0	0	0	0
hsa-miR-6080	0	0	0	0
hsa-miR-6081	0	0	0	0
hsa-miR-6082	0	0	0	0
hsa-miR-6083	0	0	0	0
hsa-miR-6084	0	0	0	0
hsa-miR-6085	0	0	0	0
hsa-miR-6086	0	0	0	0
hsa-miR-6088	0	0	0	0
hsa-miR-609	0	0	0	0
hsa-miR-6090	0	0	0	0
hsa-miR-610	0	0	0	0
hsa-miR-611	0	0	0	0
hsa-miR-612	0	0	0	0
hsa-miR-6124	0	0	0	0
hsa-miR-6125	0	0	0	0
hsa-miR-6126	0	1	0	0.1
hsa-miR-6127	0	0	0	0
hsa-miR-6128	0	0	0	0
hsa-miR-6129	0	0	0	0
hsa-miR-613	0	0	0	0
hsa-miR-6130	0	0	0	0
hsa-miR-6131	0	0	0	0
hsa-miR-6133	0	0	0	0
hsa-miR-6134	0	0	0	0
hsa-miR-614	0	0	0	0
hsa-miR-616-3p	0	5	0	0.5
hsa-miR-6165	0	0	0	0
hsa-miR-617	0	0	0	0
hsa-miR-618	0	0	0	0
hsa-miR-619	0	0	0	0
hsa-miR-620	0	0	0	0
hsa-miR-621	0	0	0	0
hsa-miR-622	0	0	0	0
hsa-miR-623	0	0	0	0
hsa-miR-626	0	0	0	0
hsa-miR-630	0	0	0	0
hsa-miR-631	0	0	0	0
hsa-miR-632	0	0	0	0
hsa-miR-633	0	0	0	0
hsa-miR-634	0	0	0	0
hsa-miR-635	0	0	0	0
hsa-miR-637	0	0	0	0
hsa-miR-638	0	1	0	0.1
hsa-miR-639	0	0	0	0
hsa-miR-640	0	0	0	0
hsa-miR-642b-3p	0	0	0	0
hsa-miR-642b-5p	0	0	0	0
hsa-miR-643	0	10	0	1
hsa-miR-644a	0	0	0	0
hsa-miR-645	0	0	0	0
hsa-miR-646	0	0	0	0
hsa-miR-647	0	0	0	0
hsa-miR-648	0	0	0	0
hsa-miR-649	0	0	0	0
hsa-miR-6499-3p	0	0	0	0
hsa-miR-6499-5p	0	0	0	0
hsa-miR-650	0	0	0	0
hsa-miR-6500-5p	0	1	0	0.1
hsa-miR-6501-3p	0	1	0	0.1
hsa-miR-6502-3p	0	0	0	0
hsa-miR-6503-3p	0	0	0	0
hsa-miR-6503-5p	0	0	0	0
hsa-miR-6504-3p	0	0	0	0
hsa-miR-6504-5p	0	0	0	0
hsa-miR-6505-3p	0	0	0	0
hsa-miR-6506-3p	0	0	0	0
hsa-miR-6506-5p	0	1	0	0.1
hsa-miR-6507-3p	0	0	0	0
hsa-miR-6507-5p	0	0	0	0
hsa-miR-6508-3p	0	2	0	0.2
hsa-miR-6508-5p	0	0	0	0
hsa-miR-6509-3p	0	6	0	0.6
hsa-miR-6510-3p	0	0	0	0
hsa-miR-6510-5p	0	0	0	0
hsa-miR-6511a-5p	0	2	0	0.2
hsa-miR-6512-3p	0	0	0	0
hsa-miR-6512-5p	0	0	0	0
hsa-miR-6515-3p	0	2	0	0.2
hsa-miR-653	0	0	0	0
hsa-miR-657	0	0	0	0
hsa-miR-658	0	0	0	0
hsa-miR-659-3p	0	3	0	0.3
hsa-miR-661	0	1	0	0.1
hsa-miR-662	0	0	0	0
hsa-miR-670	0	0	0	0
hsa-miR-6715a-3p	0	0	0	0
hsa-miR-6715b-3p	0	0	0	0
hsa-miR-6715b-5p	0	0	0	0
hsa-miR-6716-5p	0	0	0	0
hsa-miR-6717-5p	0	0	0	0
hsa-miR-6719-3p	0	0	0	0
[truncated: 44 more rows]
