# Supplementary material for: Massively parallel analysis of human 3′ UTRs reveals that AU-rich element length and registration predict mRNA destabilization
Source: G3 (Bethesda). 2021 Nov 29;12(1):jkab404. doi: 10.1093/g3journal/jkab404 (PMC8728028; doi:10.1093/g3journal/jkab404)
Supplement: jkab404_Supplementary_Tables [file jkab404_supplementary_tables.zip › GENETICS-G3-2021-402854-s34.xlsx]

## Sheet: Sheet1
Table S9. Sequence Segments That Contain Some miRNA Target Sequences Have Lower Stability and Steady-State Expression
miR	reads per million in Jurkat cells in Zhao et al.	reads per million in BEAS-2B cells in Zhao et al.	Target Sequence Tested	Jurkat Steady State N	Jurkat Steady State Effect	Jurkat Steady State p	Jurkat Stability N	Jurkat Stability Effect	Jurkat Stability p	Beas2B Steady State N	Beas2B Steady State Effect	Beas2B Steady State p	Beas2B Stability N	Beas2B Stability Effect	Beas2B Stability p
hsa-miR-22-3p	6777.8	196670	GGCAGCU	363	0.017	0.016	335	-0.0023	0.65	225	-0.027	0.024	105	-0.0061	0.61
			GGCAGCUA	102	0.004	0.76	91	-0.011	0.26	57	-0.063	0.0068	24	-0.033	0.18
hsa-miR-21-5p	4698.8	166789	AUAAACU	744	-0.026	1.3e-07	682	-0.024	7.7e-11	374	-0.046	5.1e-07	151	-0.02	0.051
			AUAAGCUA	98	-0.011	0.42	86	-0.016	0.12	39	-0.078	0.0062	9	-0.2	8.1e-07
			AUAAGCU	301	-0.0053	0.49	272	-0.00027	0.96	132	-0.046	0.0029	54	-0.058	0.0005
hsa-miR-191-5p	109194	68904.6	UUCUGUU	1228	-0.0056	0.15	1121	0.0074	0.011	715	-0.0011	0.87	349	0.0069	0.3
			UUCCGUUA	17	-0.025	0.45	14	-0.00059	0.98	8	0.031	0.62	5	0.099	0.07
			UUCCGUU	87	-0.035	0.015	80	-0.0016	0.87	45	-0.072	0.0063	15	-0.012	0.7
hsa-miR-30a-5p	11.2	67646.6	GUUUACA	579	-0.0346	6.4e-10	517	-0.024	6.1e-09	250	-0.032	0.005	94	-0.057	6.3e-06
			UGUUUAC	754	-0.026	1.2e-07	685	-0.019	3.1e-07	358	-0.012	0.19	154	-0.032	0.0011
			UGUUUACA	307	-0.036	2.6e-06	278	-0.04	1.3e-12	146	-0.037	0.011	53	-0.089	1.3e-07
hsa-miR-16-5p	53812.4	52786.7	UGCUGCU	706	-0.010	0.05	643	-0.026	2.5e-12	423	-0.019	0.027	210	-0.032	0.00015
			UGCUGCUA	132	-0.035	0.0028	115	-0.049	3.7e-08	74	-0.03	0.14	29	-0.044	0.054
hsa-miR-92a-3p	176576	29439.8	GUGCAAUA	104	-0.093	1.6e-12	96	-0.081	5.5e-17	39	-0.061	0.03	15	-0.14	5.1e-06
			GUGCAAU	486	-0.028	4.8e-06	445	-0.031	5e-12	231	-0.028	0.015	108	-0.046	8.8e-05
			UGCAAUA	451	-0.031	1.4e-06	401	-0.024	4.1e-07	188	-0.0074	0.56	82	-0.024	0.077
hsa-miR-182-5p	52526.4	27485.2	UUGCCAAA	227	-0.024	0.008	210	-0.01	0.12	116	-0.0052	0.75	48	-0.0032	0.86
			UGCCAAA	526	-0.023	7.5e-05	478	-0.003	0.47	286	-0.022	0.04	116	-0.0051	0.65
hsa-miR-92b-3p	11177.7	24951.5	GUGCAAUA	104	-0.093	1.6e-12	96	-0.081	5.5e-17	39	-0.061	0.03	15	-0.14	5.1e-06
			GUGCAAU	486	-0.028	4.8e-06	445	-0.03	5e-12	231	-0.028	0.015	108	-0.046	8.8e-05
			UGCAAUA	451	-0.031	1.4e-06	401	-0.024	4.1e-07	188	-0.0074	0.57	82	-0.024	0.077
hsa-miR-26a-5p	14425.3	22163.6	UACUUGAA	213	-0.027	0.0032	197	-0.020	0.003	93	-0.057	0.002	34	-0.076	0.00028
			ACUUGAA	712	-0.015	0.0026	652	-0.024	1.7e-10	354	-0.02	0.032	148	-0.045	9.4e-06
			UACUUGA	535	-0.025	1.7e-05	491	-0.0026	0.55	259	-0.035	0.0014	102	-0.02	0.08
hsa-miR-30d-5p	14528	21257.4	GUUUACA	579	-0.035	6.4e-10	517	-0.024	6.1e-09	250	-0.032	0.0051	94	-0.057	6.3e-06
			UGUUUAC	754	-0.026	1.2e-07	685	-0.019	3.1e-07	358	-0.012	0.19	154	-0.032	0.0011
			UGUUUACA	307	-0.036	2.6e-06	278	-0.040	1.3e-12	146	-0.037	0.011	53	-0.089	1.3e-07
hsa-miR-181a-5p	231093	17427.4	UGAAUGU	1078	-0.018	1.5e-05	982	-0.018	1.1e-08	591	-0.028	0.00018	274	-0.027	0.0004
			UGAAUGUA	284	-0.038	1.4e-06	267	-0.033	1.8e-08	145	-0.072	1.1e-06	57	-0.083	3.5e-07
hsa-miR-25-3p	22523.8	14232.2	GUGCAAUA	104	-0.09	1.6e-12	96	-0.081	5.5e-17	39	-0.06	0.03	15	-0.14	5.13e-06
			GUGCAAU	486	-0.028	4.8e-06	445	-0.031	5e-12	231	-0.028	0.015	108	-0.046	8.8e-05
			UGCAAUA	451	-0.031	1.4e-06	401	-0.024	4.1e-07	188	-0.0074	0.57	82	-0.024	0.077
hsa-let-7i-5p	8147.1	14045	CUACCUCA	70	-0.086	6.2e-07	69	-0.10	4.8e-20	46	-0.13	1.3e-06	23	-0.16	1.4e-10
			UACCUCA	311	-0.040	1.2e-07	294	-0.044	1.1e-15	184	-0.063	1.5e-06	84	-0.079	3.2e-09
			CUACCUC	216	-0.076	6.2e-17	210	-0.087	1.5e-40	130	-0.08	2.5e-07	65	-0.13	1.8e-16
hsa-miR-151a-3p	547.7	11733.2	CAGUCUAA	57	0.0015	0.93	50	0.0014	0.92	27	-0.00072	0.98	14	0.053	0.1
			CAGUCUA	223	0.004	0.64	192	0.0099	0.15	105	0.026	0.13	47	0.04	0.024
			AGUCUAA	249	-0.010	0.24	228	-0.0059	0.35	113	-0.031	0.064	54	0.00021	0.99
hsa-miR-28-3p	9942.9	11590.8	AUCUAGUA	130	0.019	0.1	115	0.0065	0.46	56	0.039	0.095	25	0.0024	0.92
hsa-miR-125a-5p	113.3	10620.4	CUCAGGGA	87	0.0016	0.9	84	-0.0059	0.57	61	-0.014	0.55	27	-0.027	0.25
			CUCAGGG	278	0.011	0.16	266	0.0023	0.69	166	-0.012	0.38	79	-0.028	0.04
			UCAGGGA	409	0.008	0.21	388	0.014	0.0036	272	0.0046	0.67	130	0.0024	0.83
hsa-miR-99b-5p	90.8	10602.2	UACGGGUA	7	-0.031	0.54	7	-0.014	0.69	0	nan	nan	0	nan	nan
			UACGGGU	25	-0.031	0.25	24	0.0014	0.94	11	0.018	0.74	5	-0.094	0.084
hsa-miR-21-3p	283.6	10444.1	UGGUGUUA	122	-0.040	0.001	105	-0.0051	0.58	66	0.026	0.24	34	-0.02	0.34
			GGUGUUA	240	-0.03	0.00049	210	0.0034	0.61	140	-0.0024	0.87	68	0.0029	0.85
			UGGUGUU	535	-0.0092	0.12	488	0.0072	0.096	292	0.031	0.0026	134	0.0033	0.76
hsa-miR-186-5p	17115.9	9072.4	AUUCUUUA	354	-0.018	0.012	321	-0.016	0.0028	181	-0.012	0.38	82	-0.033	0.0041
			AUUCUUU	1348	-0.012	0.0019	1230	-0.0078	0.0047	718	0.010	0.12	313	-0.010	0.14
hsa-miR-30e-5p	13409.5	9002.6	GUUUACA	579	-0.035	6.4e-10	517	-0.024	6.1e-09	250	-0.032	0.0051	94	-0.057	6.3e-06
			UGUUUAC	754	-0.026	1.2e-07	685	-0.019	3.1e-07	358	-0.012	0.19	154	-0.032	0.0011
			UGUUUACA	307	-0.036	2.6e-06	278	-0.040	1.3e-12	146	-0.037	0.011	53	-0.089	1.3e-07
hsa-miR-148a-3p	53963.3	5647.2	UGCACUGA	161	-0.016	0.14	142	-0.0065	0.41	103	0.0137	0.43	66	0.0066	0.66
			UGCACUG	437	-0.010	0.12	388	-0.014	0.0051	237	0.0068	0.56	134	0.012	0.28
hsa-miR-181b-5p	19946.3	1628.4	UGAAUGU	1078	-0.018	1.5e-05	982	-0.018	1.1e-08	591	-0.028	0.00018	274	-0.027	0.0004
			UGAAUGUA	284	-0.038	1.4e-06	267	-0.033	1.8e-08	145	-0.072	1.1e-06	57	-0.083	3.5e-07
hsa-miR-142-5p	12431.1	4.1	ACUUUAUA	316	-0.034	4.9e-06	285	-0.045	1.5e-15	146	-0.016	0.26	60	-0.0062	0.7
			ACUUUAU	1110	-0.027	6.2e-11	999	-0.028	8.1e-20	547	-0.013	0.087	253	-0.017	0.03
			CUUUAUA	940	-0.0099	0.025	838	-0.013	8.5e-05	440	0.013	0.12	169	0.00073	0.94
