# Supplementary material for: Massively parallel analysis of human 3′ UTRs reveals that AU-rich element length and registration predict mRNA destabilization
Source: G3 (Bethesda). 2021 Nov 29;12(1):jkab404. doi: 10.1093/g3journal/jkab404 (PMC8728028; doi:10.1093/g3journal/jkab404)
Supplement: jkab404_Supplementary_Tables [file jkab404_supplementary_tables.zip › GENETICS-G3-2021-402854-s35.xlsx]

## Sheet: Sheet1
Performance of Some Classification Methods Using Different Time Points
ARE Classification Method	Stability (T2/(T2+T0))	Change in Stability (T2/(T2+T0))	Stability (T4/(T4+T0))	Change in Stability (T4/(T4+T0))	Stability (T6/(T6+T0))	Change in Stability (T6/(T6+T0))
ARED-Plus Clusters	0.33	0.43	0.21	0.29	0.01	0.03
Effective Length Pentamers	0.37	0.47	0.3	0.35	0.07	0.06
Effective Length	0.39	0.49	0.31	0.37	0.07	0.16
