# Supplementary material for: Massively parallel analysis of human 3′ UTRs reveals that AU-rich element length and registration predict mRNA destabilization
Source: G3 (Bethesda). 2021 Nov 29;12(1):jkab404. doi: 10.1093/g3journal/jkab404 (PMC8728028; doi:10.1093/g3journal/jkab404)
Supplement: jkab404_Supplementary_Tables [file jkab404_supplementary_tables.zip › GENETICS-G3-2021-402854-s36.xlsx]

## Sheet: Sheet1
Table S11. Performance of a Random Forest Model
Variable Name	Variable Importance for Steady State Expression Model	Variable Importance for Stability Model	Variable Definition
motif_AUUUAs	0.38	0.26	Largest ARE according to number of consecutive pentamers (i.e. AUUUAUUUAUUUA = 3)
is_mismatched_A	0.32	0.20	Has a 1nt mismatch from an ARED motif at an "A"
is_mismatched_T	0.31	0.15	Has a 1nt mismatch from an ARED motif at a "U"
is_mismatched_W	0.32	0.20	Has a 1nt mismatch from an ARED motif at a "W"
is_mismatched_middleT	0.09	0.08	Has a 1nt mismatch from an ARED motif the middle "U" in AUUUA
is_mismatched_nonmiddleT	0.31	0.17	Has a 1nt mismatch from an ARED motif at the first or third "U" in AUUUA
are_counter	1.03	0.46	Number of distinct AREs using the ARED definition of ARE
numberofAUUUAs	1.19	0.61	Total number of AUUUAs (e.g. AUUUACGAUUUA has 2)
num_long_AREs	1.32	0.45	Total number of AUUUUAs with an extra U (e.g. AUUUUACGAUUUUA has 2)
GC_content	3.89	1.60	Fraction of nucleotides that are G or C
motif_AREs_numbered_BakheetPlus	0.92	0.59	Classification according to ARED Plus, using the longest ARE if multiple are present
motif_AREs_numbered_Bakheet	1.08	0.68	Classification according to ARED, using the longest ARE if multiple are present
ARE_registration_perfect	0.88	0.42	ARE registration as defined in our manuscript, according to the starting nucleotide, for AREs with no mismatch
ARE_length_perfect	1.38	0.83	ARE length as defined in our manuscript, for AREs with no mismatch
ARE_registration_1mismatch	1.33	0.57	ARE registration as defined in our manuscript, allowing 1 mismatch in the ARE
ARE_length_1mismatch	2.30	1.24	ARE length as defined in our manuscript, allowing 1 mismatch
effective_perfect_length	1.29	1.01	ARE length + registration, as defined in our manuscript
ARE_registration_backwards_perfect	0.96	0.41	ARE registration as defined by the ending nucleotide of the ARE
effective_perfect_length_backwards	1.38	0.95	ARE length + registration using the ending nucleotide for the registration
num_AREs_David	1.44	0.63	Number of distinct AREs according to the broader definition in this manuscript (length >5 or =5 if registration=0 with no mismatches)
david_groups_perfect	0.48	0.64	Number of consecutive pentamers of length at least 5 with no mismatches
registration_start	4.32	1.66	Start location of an ARE according to the broader definition in this manuscript (length >5 or =5 if registration=0 with no mismatches)
Out of Chromosome Correlation	0.11	0.36
