# Supplementary material for: Massively parallel analysis of human 3′ UTRs reveals that AU-rich element length and registration predict mRNA destabilization
Source: G3 (Bethesda). 2021 Nov 29;12(1):jkab404. doi: 10.1093/g3journal/jkab404 (PMC8728028; doi:10.1093/g3journal/jkab404)
Supplement: jkab404_Supplementary_Tables [file jkab404_supplementary_tables.zip › GENETICS-G3-2021-402854-s37.xlsx]

## Sheet: Sheet1
Table S12. Comparison of Previously Examined Differentially Expressed Motifs Across Cell Types
Motif	Steady State N	Steady State Effect	Steady State p	Stability N	Stability Effect	Stability p	Delta Steady State N	Delta Steady State Effect	Delta Steady State p	Delta Stability N	Delta Stability Effect	Delta Stability p
DUAUUUUAW	1189	0.021	0.00013	503	0.00095	0.85	241	-0.011	0.46	58	-0.015	0.35
UWUUUWUW	6377	0.030	5.8e-25	2720	0.020	1.2e-13	878	-0.018	0.042	243	0.0023	0.8
UAUUUAUK	2792	0.04	1.1e-26	1228	0.036	2.8e-27	39	0.018	0.61	15	-0.064	0.037
"Effect" is the difference between cell types (Jurkat-Beas2B)
Steady State and Stability use all sequences (ARE or non-ARE)
Delta Steady State and Stability use only sequences with deliberate ARE mutations
