# Supplementary material for: Massively parallel analysis of human 3′ UTRs reveals that AU-rich element length and registration predict mRNA destabilization
Source: G3 (Bethesda). 2021 Nov 29;12(1):jkab404. doi: 10.1093/g3journal/jkab404 (PMC8728028; doi:10.1093/g3journal/jkab404)
Supplement: jkab404_Supplementary_Tables [file jkab404_supplementary_tables.zip › GENETICS-G3-2021-402854-s38.xlsx]

## Sheet: Sheet1
Table S13. Effects of Given Motifs on Steady State Expression and Stability
	Steady State Expression Jurkat	Stability Jurkat	Steady State Expression Beas2B	Stability Beas2B
miRNAs	-0.022	-0.018	-0.022	-0.032
ARE Cluster 1	-0.031	-0.06	-0.066	-0.09
ARE Cluster 2	-0.061	-0.13	-0.16	-0.27
ARE Cluster 3	-0.17	-0.13	-0.14	-0.26
ARE Cluster 4	-0.12	-0.20	-0.26	-0.37
CDE Stem Length 2	-0.011	0.014	-0.0060	-0.0067
CDE Stem Length 3	-0.041	-0.021	-0.051	-0.099
CDE Stem Length 4	-0.11	-0.12	-0.10	-0.17
CDE Stem Length 5	-0.086	-0.15	-0.0066	-0.11
Values give the mean difference in steady state expression or stability between sequences with the given motif and sequences without them in our dataset.
For example, "Steady State Expression Jurkat" for "miRNAs" gives the difference between sequences with the most abundant miRNAs (listed in Table S9) and all sequences without those miRNAs. AREs may be included in either group.
